# Supplementary material for: (2E,4E,6E)-3-Methyl-7-(pyren-1-yl)octa-2,4,6-trienoic acid
Source: Acta Crystallogr Sect E Struct Rep Online. 2009 Sep 30;65(Pt 10):o2580. doi: 10.1107/S1600536809038409 (PMC2970380; doi:10.1107/S1600536809038409)
Supplement: Supplementary file 2 [file e-65-o2580-Isup2.hkl]

# 
# h,k,l, Fc-squared, Fo-squared, sigma(Fo-squared) and status flag 
# 
data_I
_shelx_title ' ======= BAR109 in P-1 ======' 
_shelx_refln_list_code          4 
_shelx_F_calc_maximum      196.96 
_exptl_crystal_F_000       744.00 
_reflns_d_resolution_high  0.8409 
 
loop_ 
 _symmetry_equiv_pos_as_xyz 
 'x, y, z' 
 '-x, -y, -z' 
 
_cell_length_a     7.5751 
_cell_length_b     8.5466 
_cell_length_c    28.4582 
_cell_angle_alpha  97.086 
_cell_angle_beta   93.003 
_cell_angle_gamma  97.574 
 
_shelx_F_squared_multiplier     1.000 
 
loop_ 
 _refln_index_h 
 _refln_index_k 
 _refln_index_l 
 _refln_F_squared_calc 
 _refln_F_squared_meas 
 _refln_F_squared_sigma 
 _refln_observed_status 
   2   0   0    13920.27    15598.44    254.03 o 
   3   0   0      822.82      889.92     18.40 o 
   4   0   0        0.14       42.35     10.23 o 
   5   0   0      569.26      622.53     15.94 o 
   6   0   0        7.97       17.09     17.85 o 
   7   0   0        3.68       18.88     25.91 o 
   8   0   0       55.13       60.39     29.38 o 
  -8   1   0        6.03       31.30     37.66 o 
  -7   1   0       29.69       23.39     18.08 o 
  -6   1   0      247.15      250.13     15.83 o 
  -5   1   0       33.73       43.86     11.79 o 
  -4   1   0     1620.10     1802.51     23.64 o 
  -3   1   0      152.20      160.50     13.81 o 
  -2   1   0       17.00        9.75      8.86 o 
  -1   1   0      880.50      928.54     31.74 o 
   1   1   0     4117.41     4415.62     51.34 o 
   2   1   0      397.64      409.79      9.22 o 
   3   1   0      394.45      468.40     11.31 o 
   4   1   0      202.88      211.18     11.29 o 
   5   1   0       97.54      110.16     12.08 o 
   6   1   0      121.63      136.51     26.50 o 
   7   1   0        0.36       -5.30     25.37 o 
   8   1   0       19.80       -1.02     29.46 o 
  -8   2   0       73.38       74.62     26.16 o 
  -7   2   0        1.13       13.60     19.04 o 
  -6   2   0       81.89       80.18     15.21 o 
  -5   2   0        9.23       19.43     12.59 o 
  -4   2   0     1132.51     1133.17     19.29 o 
  -3   2   0      103.94       95.18     11.43 o 
  -2   2   0        5.44        2.58      8.98 o 
  -1   2   0     3021.59     3117.64    135.15 o 
   0   2   0      136.28      163.59     26.05 o 
   1   2   0        0.73       80.29     18.76 o 
   2   2   0       29.96       46.23      8.55 o 
   3   2   0        6.58       13.64     10.57 o 
   4   2   0       48.00       48.58      9.24 o 
   5   2   0       78.04       85.45     16.35 o 
   6   2   0        3.84       10.99     17.75 o 
   7   2   0       18.75       -0.25     40.80 o 
   8   2   0       16.74       41.19     45.79 o 
  -8   3   0        2.87       -5.10     24.08 o 
  -7   3   0       73.37       58.05     16.73 o 
  -6   3   0      464.92      467.98     38.72 o 
  -5   3   0       90.62      130.77     18.81 o 
  -4   3   0        0.37       -0.55     12.54 o 
  -3   3   0      256.23      266.03     13.17 o 
  -2   3   0        0.92       -0.41      8.60 o 
  -1   3   0      198.53      197.32     12.00 o 
   0   3   0        6.72       16.81      7.24 o 
   1   3   0       44.15       73.50      7.90 o 
   2   3   0        0.99       -1.40      8.25 o 
   3   3   0      121.36      126.51     11.00 o 
   4   3   0        1.76        6.52     12.19 o 
   5   3   0      193.07      175.59     22.12 o 
   6   3   0      121.74      124.91     42.59 o 
   7   3   0        3.91       -3.08     43.60 o 
   8   3   0       97.39       96.71     50.32 o 
  -8   4   0      243.54      281.56     25.94 o 
  -7   4   0        0.01       40.51     17.61 o 
  -5   4   0       62.34      163.99     18.30 o 
  -4   4   0      108.12      100.29     14.17 o 
  -3   4   0      611.18      558.02     25.77 o 
  -2   4   0      763.83      820.16     54.11 o 
  -1   4   0        4.03       26.67     11.14 o 
   0   4   0     1693.63     2163.69    101.27 o 
   1   4   0      226.50      221.86     14.02 o 
   2   4   0      395.33      371.89     11.50 o 
   3   4   0       25.24       29.31     10.86 o 
   4   4   0      501.18      562.34     44.12 o 
   5   4   0        1.45       27.42     36.36 o 
   6   4   0      324.05      353.21     50.26 o 
   7   4   0       16.56       38.68     47.98 o 
  -8   5   0        9.98       54.36     23.70 o 
  -7   5   0      110.71      115.29     23.19 o 
  -6   5   0        0.43       61.95     20.35 o 
  -5   5   0       28.08      495.75    120.84 o 
  -4   5   0      100.86      114.98     19.30 o 
  -3   5   0      253.52      192.64     26.89 o 
  -2   5   0        0.96        8.55      8.53 o 
  -1   5   0       45.89       63.93     12.85 o 
   0   5   0       17.74       14.32      8.93 o 
   1   5   0       36.99       46.30      9.70 o 
   2   5   0        5.39       22.63     20.43 o 
   3   5   0        0.54       -7.53     29.69 o 
   4   5   0      867.50     1007.00     53.33 o 
   5   5   0      609.75      626.10     52.62 o 
   6   5   0        6.48       -8.06     43.86 o 
   7   5   0       85.39      144.56     51.66 o 
  -7   6   0       77.98       86.41     24.24 o 
  -6   6   0        1.39       79.67     40.15 o 
  -5   6   0      191.91      235.25     26.72 o 
  -4   6   0      153.58      106.75     20.95 o 
  -3   6   0      113.52       98.69     17.44 o 
  -2   6   0      126.13      140.20     19.35 o 
  -1   6   0      728.23      792.59     49.64 o 
   0   6   0        8.88       69.64     17.18 o 
   1   6   0      196.92      195.52     19.82 o 
   2   6   0      175.03      205.78     23.19 o 
   3   6   0        0.32       55.51     46.82 o 
   4   6   0      206.55      290.08    140.89 o 
   5   6   0        0.37       -5.51     37.08 o 
   6   6   0       31.58       23.05     43.24 o 
  -7   7   0       31.65      211.65     28.73 o 
  -6   7   0       37.40       60.58     24.24 o 
  -5   7   0      203.53      170.96     25.75 o 
  -4   7   0     1115.39     1193.54     33.48 o 
  -3   7   0       71.27       89.44     18.99 o 
  -2   7   0        2.49       14.90     16.18 o 
  -1   7   0        6.08       63.93     15.39 o 
   0   7   0       57.76       51.64     29.00 o 
   1   7   0        0.52        5.69     28.13 o 
   2   7   0        8.18       14.06     27.11 o 
   3   7   0        6.44       85.88     56.86 o 
   4   7   0      187.45      368.84     73.50 o 
   5   7   0        5.05        8.13     34.23 o 
  -6   8   0       50.79      116.19     25.65 o 
  -5   8   0       89.35      114.44     25.55 o 
  -4   8   0     1348.64     1458.02    107.99 o 
  -3   8   0      339.66      277.23     33.02 o 
  -2   8   0      544.28      619.93     50.98 o 
  -1   8   0       24.95       30.46     29.79 o 
   0   8   0       13.75       91.66     26.46 o 
   1   8   0       64.52       74.25     30.64 o 
   2   8   0       45.66       87.57     42.70 o 
   3   8   0      415.03      276.72     65.51 o 
  -5   9   0       12.11       53.25     30.37 o 
  -4   9   0       91.91       85.79     26.85 o 
  -3   9   0        0.14       26.08     32.13 o 
  -2   9   0        1.30        4.50     37.91 o 
  -1   9   0       69.82       73.87     29.98 o 
   0   9   0       20.26       23.65     28.64 o 
   1   9   0        2.31        8.32     26.38 o 
   2   9   0        0.09      -13.28     62.32 o 
  -2  10   0        3.91        4.01     34.88 o 
  -1  10   0        7.18       32.68     31.69 o 
   0 -10   1       55.56       19.43     32.01 o 
   1 -10   1       21.53       37.79     33.51 o 
   2 -10   1       19.29       32.35     36.52 o 
  -2  -9   1       10.75       74.77     67.01 o 
  -1  -9   1        3.98       13.93     35.08 o 
   0  -9   1       11.19        3.07     36.93 o 
   1  -9   1       97.35      109.74     30.84 o 
   2  -9   1       12.23       26.23     29.98 o 
   3  -9   1        0.39       -0.40     33.07 o 
   4  -9   1       71.88       57.32     26.48 o 
   5  -9   1       31.51       55.52     26.20 o 
  -3  -8   1      265.18      358.95     67.14 o 
  -2  -8   1       22.03       18.16     32.44 o 
  -1  -8   1      205.15      204.73     27.34 o 
   0  -8   1      498.24      481.77     31.59 o 
   1  -8   1       21.75       24.85     29.70 o 
   2  -8   1       20.78      203.79     37.45 o 
   3  -8   1       86.03      128.47     24.34 o 
   4  -8   1       71.93      231.36     44.36 o 
   5  -8   1      246.38      228.03     26.86 o 
   6  -8   1      118.91      163.28     26.73 o 
  -5  -7   1        4.09        0.27     32.77 o 
  -4  -7   1      870.42     1002.60     83.74 o 
  -3  -7   1      310.09      437.91    150.50 o 
  -2  -7   1        8.61       21.96     27.86 o 
  -1  -7   1      212.19      196.74     24.16 o 
   0  -7   1       52.59       23.40     22.27 o 
   1  -7   1       57.09       39.96     17.88 o 
   2  -7   1       87.09       93.95     17.33 o 
   3  -7   1      185.31      168.42     20.87 o 
   4  -7   1      334.97      502.72     54.83 o 
   5  -7   1        4.97       38.73     34.08 o 
   6  -7   1       63.59       85.60     23.70 o 
   7  -7   1        2.63       26.67     25.74 o 
  -6  -6   1       33.60       52.63     43.87 o 
  -5  -6   1       77.02      107.96     41.94 o 
  -4  -6   1       61.45      227.70    101.85 o 
  -3  -6   1       62.62       57.12     20.85 o 
  -2  -6   1       80.23       51.31     18.97 o 
  -1  -6   1      230.80      281.88     47.76 o 
   0  -6   1     1079.11     1066.15     36.22 o 
   1  -6   1      103.57      158.70     14.65 o 
   2  -6   1      337.19      364.78     30.56 o 
   3  -6   1       17.99       39.14     16.74 o 
   4  -6   1      361.65      409.79     25.31 o 
   5  -6   1     1322.98     1384.25     35.55 o 
   6  -6   1       57.66       45.17     21.77 o 
   7  -6   1        9.28       17.05     22.94 o 
  -7  -5   1        0.17       58.97     49.15 o 
  -6  -5   1      263.19      301.40     50.91 o 
  -5  -5   1        3.64       53.21     39.39 o 
  -4  -5   1      179.41      252.36     40.03 o 
  -3  -5   1      292.65      286.88     34.41 o 
  -2  -5   1      128.54      137.74     32.33 o 
  -1  -5   1      627.01      565.64     49.38 o 
   0  -5   1       62.01       59.32      9.41 o 
   1  -5   1      370.10      349.15     14.36 o 
   2  -5   1        1.29       -0.61     13.02 o 
   3  -5   1       58.56       69.54     12.60 o 
   4  -5   1       49.49       58.88     14.84 o 
   5  -5   1      821.43      828.55     31.50 o 
   6  -5   1      661.52      628.74     27.56 o 
   7  -5   1       10.98       25.02     22.71 o 
   8  -5   1      383.47      448.89     28.85 o 
  -7  -4   1       14.07       25.28     45.13 o 
  -6  -4   1       24.91       17.12     42.03 o 
  -5  -4   1       11.69      -13.17     38.02 o 
  -4  -4   1      226.28      252.88     38.57 o 
  -3  -4   1       54.07       24.35     12.55 o 
  -2  -4   1      498.26      480.55     23.18 o 
  -1  -4   1       65.81       81.30      7.57 o 
   0  -4   1      833.48      949.41     27.24 o 
   1  -4   1      121.09      102.86     10.98 o 
   2  -4   1     1497.36     1502.10     83.17 o 
   3  -4   1        5.16       33.14     11.29 o 
   4  -4   1      171.86      174.52     17.00 o 
   5  -4   1       45.60       45.47     15.39 o 
   6  -4   1      268.26      288.72     19.60 o 
   7  -4   1        1.27       31.74     17.26 o 
   8  -4   1        4.59       48.84     23.06 o 
  -8  -3   1        5.00       44.09     49.68 o 
  -7  -3   1       56.44       52.32     45.53 o 
  -6  -3   1      154.20      174.83     44.10 o 
  -5  -3   1       70.40       60.86     19.94 o 
  -4  -3   1        8.99       11.31     11.78 o 
  -3  -3   1      475.33      472.62     13.38 o 
  -2  -3   1        1.57       10.06      7.09 o 
  -1  -3   1       48.63       53.49      6.36 o 
   0  -3   1       39.24       47.50      7.38 o 
   1  -3   1       28.47       34.77      9.92 o 
   2  -3   1       13.06        7.61      8.84 o 
   3  -3   1        1.15        8.40     11.42 o 
   4  -3   1      224.93      196.57     19.28 o 
   5  -3   1      602.31      601.25     34.11 o 
   6  -3   1       20.40       56.30     16.40 o 
   7  -3   1        3.40       14.10     16.13 o 
   8  -3   1       78.40       68.88     22.31 o 
  -8  -2   1        7.26       18.62     44.17 o 
  -7  -2   1        0.04       -4.54     42.88 o 
  -6  -2   1       85.86       95.12     18.53 o 
  -5  -2   1      517.74      560.14     35.30 o 
  -4  -2   1      984.00     1068.34     27.81 o 
  -3  -2   1       72.47       96.35     11.01 o 
  -2  -2   1        6.49        5.18      7.75 o 
  -1  -2   1     6467.68     6992.46     60.50 o 
   0  -2   1    14994.37    15243.59    350.84 o 
   1  -2   1    13309.81    14307.33    332.83 o 
   2  -2   1       31.39       18.47      9.33 o 
   3  -2   1        0.17        0.40     10.24 o 
   4  -2   1      223.45      230.35     13.50 o 
   5  -2   1       30.07       15.08     12.63 o 
   6  -2   1      136.69      114.44     15.47 o 
   7  -2   1      333.31      312.48     22.85 o 
   8  -2   1      185.63      189.79     33.38 o 
  -8  -1   1      104.49       81.46     47.47 o 
  -7  -1   1        5.05        7.00     24.71 o 
  -6  -1   1      298.41      321.48     27.73 o 
  -5  -1   1       51.46       63.79     15.07 o 
  -4  -1   1     1434.72     1486.61     32.55 o 
  -3  -1   1     2029.94     2440.68     21.12 o 
  -2  -1   1        0.27       11.90      7.86 o 
  -1  -1   1     1203.03     1308.41     26.63 o 
   1  -1   1     2648.61     2905.97     24.30 o 
   2  -1   1      240.99      236.70     23.62 o 
   3  -1   1     1820.58     1867.74    148.40 o 
   4  -1   1     1363.98     1517.81     48.73 o 
   5  -1   1        1.59        0.91     11.79 o 
   6  -1   1      181.11      198.11     15.61 o 
   7  -1   1        1.90       10.48     20.08 o 
   8  -1   1      298.46      255.50     34.63 o 
  -8   0   1        1.16       51.53     46.22 o 
  -7   0   1      429.31      357.65     31.65 o 
  -6   0   1        9.54       20.50     15.73 o 
  -5   0   1      362.48      386.07     13.93 o 
  -4   0   1      830.60      987.97     26.41 o 
  -3   0   1     4501.98     5057.25     68.77 o 
  -2   0   1    15350.76    17061.34    247.57 o 
   2   0   1    17487.47    19127.54    302.25 o 
   3   0   1        0.00       32.47      9.05 o 
   4   0   1     4928.53     5737.04     69.46 o 
   5   0   1      278.99      292.74     15.18 o 
   6   0   1       51.68       51.97     18.62 o 
   7   0   1      111.97      103.08     27.88 o 
   8   0   1        0.05       10.62     29.85 o 
  -9   1   1       65.35       84.16     33.85 o 
  -8   1   1       19.43       54.22     30.57 o 
  -7   1   1        2.72        2.76     18.23 o 
  -6   1   1       50.90       59.88     13.95 o 
  -5   1   1       74.29       69.87     13.48 o 
  -4   1   1       60.67       81.33     10.92 o 
  -3   1   1       14.57       12.19      9.55 o 
  -2   1   1      120.14      117.75      9.30 o 
  -1   1   1      931.45      936.43     48.89 o 
   1   1   1      158.13      188.61      6.43 o 
   2   1   1      350.54      319.30      8.69 o 
   3   1   1        1.58       17.34      8.80 o 
   4   1   1      698.55      693.67     15.22 o 
   5   1   1       24.66       26.46     11.68 o 
   6   1   1       53.20       62.71     18.53 o 
   7   1   1      103.09      119.16     28.01 o 
   8   1   1       65.62       63.08     30.51 o 
  -8   2   1        5.27       22.21     25.87 o 
  -7   2   1        2.33        8.67     18.77 o 
  -6   2   1       48.10       53.41     14.86 o 
  -5   2   1       21.34       13.11     12.37 o 
  -4   2   1       37.75       46.84     12.14 o 
  -3   2   1      174.29      173.76     11.44 o 
  -2   2   1      127.63      117.65      9.53 o 
  -1   2   1      208.22      200.31     25.74 o 
   0   2   1      513.30      442.37     28.88 o 
   1   2   1        5.23        6.25      8.05 o 
   2   2   1        9.38        8.56      8.96 o 
   3   2   1       17.00       14.99      8.64 o 
   4   2   1      778.76      782.34     21.91 o 
   5   2   1       20.55       33.62     15.88 o 
   6   2   1       20.82       14.33     18.54 o 
   7   2   1       21.30      -12.02     43.47 o 
   8   2   1       76.20      133.35     50.13 o 
  -8   3   1      100.27      106.80     22.13 o 
  -7   3   1      136.39      160.13     17.99 o 
  -6   3   1      348.39      331.59     18.92 o 
  -5   3   1      274.80      321.17     16.90 o 
  -4   3   1      133.49      150.58     13.57 o 
  -3   3   1      938.80      964.94     30.75 o 
  -2   3   1      624.68      581.85     38.23 o 
  -1   3   1     1177.20     1211.98     19.79 o 
   0   3   1       80.20       71.50     12.70 o 
   1   3   1      789.29      834.33     13.60 o 
   2   3   1        0.99       -1.81      9.13 o 
   3   3   1       60.61       56.85     11.12 o 
   4   3   1        0.08       15.31     12.69 o 
   5   3   1       97.39       99.06     21.26 o 
   6   3   1        9.16       40.26     39.94 o 
   7   3   1        4.42      -11.65     42.01 o 
   8   3   1       54.81       51.53     50.35 o 
  -8   4   1       91.62      183.75     36.85 o 
  -7   4   1        5.07       16.41     17.40 o 
  -6   4   1     2996.23     2931.13     60.54 o 
  -5   4   1     1880.17     1765.72     76.60 o 
  -4   4   1       89.96       84.55     13.51 o 
  -3   4   1      618.22      603.37     33.43 o 
  -2   4   1       54.06       65.03     14.88 o 
  -1   4   1      315.77      360.95     15.56 o 
   0   4   1     4168.69     4484.21    184.69 o 
   1   4   1      463.42      430.50     11.96 o 
   2   4   1       34.57       33.19      9.59 o 
   3   4   1       56.92       42.14     11.88 o 
   4   4   1      301.28      288.04     39.23 o 
   5   4   1       49.06       64.07     39.06 o 
   6   4   1      287.94      323.29     49.03 o 
   7   4   1        0.72       12.79     48.45 o 
  -8   5   1        0.52       18.12     23.44 o 
  -7   5   1       77.34       84.46     22.87 o 
  -6   5   1       24.99       30.78     21.12 o 
  -5   5   1     2110.53     2188.10     44.30 o 
  -4   5   1      465.16      419.46     35.11 o 
  -3   5   1       16.65       28.69     16.11 o 
  -2   5   1      265.43      312.13     18.85 o 
  -1   5   1      523.41      465.76     17.96 o 
   0   5   1       11.97       20.74      9.10 o 
   1   5   1       56.54       83.87     10.14 o 
   2   5   1        3.03       -0.36     12.35 o 
   3   5   1       49.01       23.19     30.32 o 
   4   5   1      709.45      794.22     50.44 o 
   5   5   1        0.85       -7.52     39.55 o 
   6   5   1       21.29       -6.55     43.97 o 
   7   5   1      136.50      172.00     53.52 o 
  -7   6   1        0.83       27.73     24.24 o 
  -6   6   1        5.39       66.28     28.05 o 
  -5   6   1       51.12       57.52     23.04 o 
  -4   6   1       21.58       14.78     19.46 o 
  -3   6   1       29.87       27.82     16.48 o 
  -2   6   1      190.96      187.38     26.07 o 
  -1   6   1      702.99      696.45     67.93 o 
   0   6   1      728.45      765.39     20.81 o 
   1   6   1       38.98       28.02     17.47 o 
   2   6   1       75.97       93.04     29.46 o 
   3   6   1     1129.28     1192.66    606.26 o 
   4   6   1     1341.59     1317.19    636.26 o 
   5   6   1       19.09       13.77     38.36 o 
   6   6   1        6.63        2.69     43.80 o 
  -7   7   1      352.71      522.55     42.81 o 
  -6   7   1       39.01      119.77     28.14 o 
  -5   7   1        0.73       19.76     24.76 o 
  -4   7   1        4.73       92.00     21.93 o 
  -3   7   1       36.26       51.31     18.33 o 
  -2   7   1       16.72       16.33     16.26 o 
  -1   7   1      389.19      426.30     21.46 o 
   0   7   1      152.12      109.04     56.22 o 
   1   7   1       25.68       26.90     29.33 o 
   2   7   1       17.92       19.46     27.94 o 
   4   7   1      140.54      130.63     62.21 o 
   5   7   1        1.55        2.12     34.09 o 
  -6   8   1        2.18      134.33     27.53 o 
  -5   8   1       19.85       61.53     25.93 o 
  -4   8   1       17.56      196.69     26.06 o 
  -3   8   1       24.19       26.74     19.48 o 
  -2   8   1      813.44     1003.23     34.90 o 
  -1   8   1        2.55       -8.17     29.49 o 
   0   8   1      325.20      428.41    231.38 o 
   1   8   1        9.59       77.63     39.16 o 
   2   8   1      191.55      178.61    112.98 o 
   3   8   1      940.73      438.06     71.36 o 
  -5   9   1       11.39       24.36     29.68 o 
  -4   9   1       14.92       27.36     25.05 o 
  -3   9   1       20.94       24.24     31.89 o 
  -2   9   1       17.30       43.25     39.31 o 
  -1   9   1       71.28       85.61     34.70 o 
   0   9   1        2.50       31.20     36.30 o 
   1   9   1        0.18       -1.74     26.88 o 
   2   9   1       11.31      -20.57     67.01 o 
  -2  10   1        0.57       29.01     40.25 o 
  -1  10   1        1.45       21.34     31.26 o 
   0 -10   2        0.02       17.77     32.40 o 
   1 -10   2      121.09      122.25     50.29 o 
   2 -10   2       28.24       84.26     36.40 o 
  -3  -9   2       12.61      191.71     69.13 o 
  -2  -9   2      497.52      378.37     72.25 o 
  -1  -9   2      143.98      127.09     36.66 o 
   0  -9   2      105.54      133.60     30.11 o 
   1  -9   2      177.11      185.12     34.45 o 
   2  -9   2       84.46       64.49     32.33 o 
   3  -9   2        2.01       19.40     36.16 o 
   4  -9   2      170.78      168.81     38.91 o 
   5  -9   2      154.74      167.47     28.18 o 
  -4  -8   2       39.34       73.67     61.09 o 
  -3  -8   2      574.89      546.58     71.40 o 
  -2  -8   2        0.02        4.52     55.56 o 
  -1  -8   2        1.49       34.83     24.71 o 
   0  -8   2     1848.05     2050.47     91.08 o 
   1  -8   2        7.44       13.73     29.76 o 
   2  -8   2      120.48      150.95     30.12 o 
   3  -8   2       21.40       62.31     19.85 o 
   4  -8   2      119.78      182.60     24.30 o 
   5  -8   2      106.21      167.04     31.79 o 
   6  -8   2      154.97      194.03     27.29 o 
  -5  -7   2        2.27       -1.07     33.41 o 
  -4  -7   2     1019.19     1110.40    512.03 o 
  -3  -7   2       43.83      120.74     41.24 o 
  -2  -7   2        7.06        7.50     25.63 o 
  -1  -7   2       39.13       42.06     22.26 o 
   0  -7   2        0.79       16.50     22.01 o 
   1  -7   2      910.65      852.80     44.02 o 
   2  -7   2        0.20       24.08     16.41 o 
   3  -7   2       85.31      127.40     24.38 o 
   4  -7   2        9.48      150.75     24.22 o 
   5  -7   2      134.97      194.76     23.64 o 
   6  -7   2      139.45      117.67     24.26 o 
   7  -7   2       16.95       24.52     25.01 o 
  -6  -6   2        3.29       12.02     42.40 o 
  -5  -6   2      210.54      269.93     45.37 o 
  -4  -6   2      665.03      773.66     51.14 o 
  -3  -6   2       23.97       46.51     28.47 o 
  -2  -6   2       32.12       46.78     19.41 o 
  -1  -6   2        2.92       24.55     14.95 o 
   0  -6   2     1105.29     1153.57     21.81 o 
   1  -6   2      124.82      136.50     14.37 o 
   2  -6   2     1369.35     1367.86     27.32 o 
   3  -6   2       19.02        6.93     16.85 o 
   4  -6   2      674.94      734.61     56.97 o 
   5  -6   2       73.80      247.86     27.27 o 
   6  -6   2        5.51       20.43     21.21 o 
   7  -6   2        5.16        1.23     24.00 o 
  -7  -5   2        0.05       -9.79     47.32 o 
  -6  -5   2        0.63        7.84     43.29 o 
  -5  -5   2        0.43        8.09     36.71 o 
  -4  -5   2       18.51       47.32     36.28 o 
  -3  -5   2      195.86      186.90     34.58 o 
  -2  -5   2      414.70      414.90     61.99 o 
  -1  -5   2      570.46      517.47     30.60 o 
   0  -5   2       57.75       51.86      8.76 o 
   1  -5   2      431.97      486.31     27.51 o 
   2  -5   2      576.17      620.12     19.89 o 
   3  -5   2       80.54       67.87     13.18 o 
   4  -5   2      379.34      372.90     44.08 o 
   5  -5   2     1311.28     1266.44     69.49 o 
   6  -5   2        3.13      132.44     43.97 o 
   7  -5   2       10.12        3.34     22.39 o 
   8  -5   2       63.06      194.79     30.50 o 
  -7  -4   2       18.78       49.33     45.06 o 
  -6  -4   2      180.74      172.15     44.95 o 
  -5  -4   2      137.88       61.00     40.31 o 
  -4  -4   2      630.73      689.44     45.72 o 
  -3  -4   2        5.25       -3.78     27.82 o 
  -2  -4   2      282.62      242.14     18.03 o 
  -1  -4   2      108.73      123.47      8.53 o 
   0  -4   2       55.31       82.70      8.23 o 
   1  -4   2       97.54       91.93     11.09 o 
   2  -4   2        5.54       88.15     15.08 o 
   3  -4   2       58.53       56.19     14.63 o 
   4  -4   2      484.12      462.60     16.98 o 
   5  -4   2      170.22      139.60     16.01 o 
   6  -4   2      150.03      175.85     18.46 o 
   7  -4   2       51.03       36.73     17.74 o 
   8  -4   2        6.96       29.83     23.37 o 
  -8  -3   2       85.00       81.11     49.79 o 
  -7  -3   2       34.00       79.89     45.81 o 
  -6  -3   2       75.28       57.37     40.64 o 
  -5  -3   2      520.83      492.24     45.37 o 
  -4  -3   2      294.51      267.44     14.48 o 
  -3  -3   2        4.97       11.98      8.95 o 
  -2  -3   2       21.12       36.75      6.73 o 
  -1  -3   2     1237.39     1217.53     63.93 o 
   0  -3   2       87.24       87.73      7.30 o 
   1  -3   2      108.92      133.97     10.91 o 
   2  -3   2       18.70       17.15      9.38 o 
   3  -3   2      753.30      781.90     26.86 o 
   4  -3   2      232.51      213.44     14.30 o 
   5  -3   2       74.64      113.86     15.24 o 
   6  -3   2        0.94        9.75     15.85 o 
   7  -3   2        6.11       21.07     16.45 o 
   8  -3   2      205.44      215.70     28.57 o 
  -8  -2   2        1.27       -4.30     46.01 o 
  -7  -2   2       66.99       75.95     44.03 o 
  -6  -2   2       62.31       70.78     23.62 o 
  -5  -2   2      157.12      207.22     22.63 o 
  -4  -2   2      364.04      391.87     36.65 o 
  -3  -2   2      652.05      785.55     20.76 o 
  -2  -2   2      673.62      722.66     11.55 o 
  -1  -2   2    27719.81    27798.95    120.10 o 
   0  -2   2     7999.99     8592.91    145.94 o 
   1  -2   2     6106.37     6876.46    305.22 o 
   2  -2   2        1.88        8.03      9.25 o 
   3  -2   2      390.58      376.14     12.96 o 
   4  -2   2       89.90      139.42     14.95 o 
   5  -2   2      209.47      195.05     18.62 o 
   6  -2   2       16.46       30.32     14.92 o 
   7  -2   2        9.68       45.74     17.73 o 
   8  -2   2        0.10       40.58     24.10 o 
  -8  -1   2        0.03      -26.45     45.35 o 
  -7  -1   2       71.28       55.13     25.98 o 
  -6  -1   2        8.67       36.59     30.44 o 
  -5  -1   2        1.36        4.69     12.71 o 
  -4  -1   2       32.82       52.15      8.03 o 
  -3  -1   2      702.69      833.84     39.57 o 
  -2  -1   2       40.30       35.87      7.49 o 
  -1  -1   2     3309.42     4008.96     42.61 o 
   1  -1   2     9534.80     9943.80    208.19 o 
   2  -1   2        2.73        5.74      7.61 o 
   3  -1   2     1212.89     1256.91     62.94 o 
   4  -1   2       92.32      175.92     29.76 o 
   5  -1   2       97.59       95.10     12.82 o 
   6  -1   2        0.84        9.80     14.88 o 
   7  -1   2       82.41       99.29     21.44 o 
   8  -1   2        4.25      -13.05     30.57 o 
  -8   0   2        1.92        4.19     37.66 o 
  -7   0   2       10.14       28.14     21.86 o 
  -6   0   2       25.78       16.36     15.67 o 
  -5   0   2        0.01        6.46     10.40 o 
  -4   0   2      372.97      472.51     12.55 o 
  -3   0   2       13.41       73.86     11.75 o 
  -2   0   2     3434.56     4164.39    162.09 o 
   1   0   2     2248.25     2393.18    115.77 o 
   2   0   2    11265.29    11573.20     98.01 o 
   3   0   2     2499.90     2657.75     23.23 o 
   4   0   2      204.80      295.30     21.39 o 
   5   0   2      223.87      253.36     14.76 o 
   6   0   2       34.26       23.67     18.44 o 
   7   0   2        3.38       11.60     20.18 o 
   8   0   2      187.66      226.63     34.56 o 
  -9   1   2        1.00       24.38     31.57 o 
  -8   1   2      445.33      439.18     30.34 o 
  -7   1   2      197.22      179.10     24.83 o 
  -6   1   2       46.18       51.30     13.66 o 
  -5   1   2        6.17       10.63     11.36 o 
  -4   1   2       12.26       16.35     10.51 o 
  -3   1   2        2.14        3.73      9.65 o 
  -2   1   2     3072.16     2950.48     42.55 o 
  -1   1   2      134.06      113.71     12.81 o 
   1   1   2       19.17       16.83      5.74 o 
   2   1   2       68.48       80.95      8.16 o 
   3   1   2        8.67       11.79      8.22 o 
   4   1   2     1041.88     1038.52     18.14 o 
   5   1   2      521.22      525.14     16.72 o 
   6   1   2      363.57      406.97     23.31 o 
   7   1   2       18.08       13.08     20.97 o 
   8   1   2        5.87       11.53     23.55 o 
  -8   2   2       79.54       88.91     27.10 o 
  -7   2   2       23.71       75.51     18.99 o 
  -6   2   2      190.01      183.10     19.12 o 
  -5   2   2        0.63        2.82     12.52 o 
  -4   2   2      768.91      824.19     30.97 o 
  -3   2   2      102.52       97.36     12.46 o 
  -2   2   2     1066.32     1023.86     31.88 o 
  -1   2   2      338.76      315.88     12.81 o 
   0   2   2     2654.47     2620.41     56.99 o 
   1   2   2      149.96      153.02      9.76 o 
   2   2   2      544.88      587.08     20.55 o 
   3   2   2      192.28      189.18     10.53 o 
   4   2   2      441.41      424.56     15.63 o 
   5   2   2       54.61       60.05     17.15 o 
   6   2   2       44.86       41.41     19.04 o 
   7   2   2       72.07       56.37     27.15 o 
   8   2   2      205.91      256.04     54.23 o 
  -8   3   2        0.84       46.39     25.52 o 
  -7   3   2      197.00      179.17     18.71 o 
  -6   3   2       57.62       90.84     16.79 o 
  -5   3   2        1.71       58.56     16.31 o 
  -4   3   2      265.03      325.13     24.97 o 
  -3   3   2      796.42      796.04     20.95 o 
  -2   3   2      524.95      461.26     25.85 o 
  -1   3   2     2101.93     2165.94     24.98 o 
   0   3   2      109.14       88.79     19.32 o 
   1   3   2     1736.31     1699.12     18.57 o 
   2   3   2      119.54      141.45     11.22 o 
   3   3   2      171.94      174.34     13.29 o 
   4   3   2       19.50       14.71     13.33 o 
   5   3   2      148.18      163.14     17.86 o 
   6   3   2       44.83       35.05     40.13 o 
   7   3   2        0.71       -6.26     44.15 o 
   8   3   2        4.55       -4.98     50.42 o 
  -8   4   2       64.49       67.71     26.62 o 
  -7   4   2       71.48       71.17     17.72 o 
  -6   4   2      200.41      262.19     19.03 o 
  -5   4   2       64.18      157.14     25.52 o 
  -4   4   2      107.51      106.82     13.45 o 
  -3   4   2      362.68      384.31     13.51 o 
  -2   4   2      821.28      894.10     22.19 o 
  -1   4   2      127.35      133.90     25.29 o 
   0   4   2        4.89       10.71      8.51 o 
   1   4   2      479.73      506.11     13.84 o 
   2   4   2      212.87      213.72     31.95 o 
   3   4   2      458.55      422.45     15.98 o 
   4   4   2      453.88      546.60     44.72 o 
   5   4   2      371.44      374.34     46.45 o 
   6   4   2      118.08      142.00     44.76 o 
   7   4   2       27.35       59.24     48.15 o 
  -8   5   2       24.78       30.66     23.35 o 
  -7   5   2      129.76      161.06     28.91 o 
  -6   5   2       60.03       90.07     21.62 o 
  -5   5   2      805.89      951.45     48.50 o 
  -4   5   2       94.14       99.76     18.22 o 
  -3   5   2      348.05      376.01     18.33 o 
  -2   5   2      433.00      449.63     20.64 o 
  -1   5   2      813.20      743.20     20.84 o 
   0   5   2      259.51      272.98     16.86 o 
   1   5   2     1113.49     1129.00     33.99 o 
   2   5   2       71.24       58.48     24.01 o 
   3   5   2       30.18       33.96     25.04 o 
   4   5   2      394.85      539.29     46.35 o 
   5   5   2      268.47      280.21     46.39 o 
   6   5   2        7.56        9.69     44.03 o 
   7   5   2       62.50      121.67     51.90 o 
  -7   6   2        6.72      260.96     93.93 o 
  -6   6   2      188.44      197.05     24.92 o 
  -5   6   2       28.38       32.32     21.51 o 
  -4   6   2      136.29      136.04     27.44 o 
  -3   6   2       28.85       32.39     16.43 o 
  -2   6   2        4.97        4.88     15.96 o 
  -1   6   2      120.52      105.09     25.57 o 
   0   6   2      533.96      532.14     48.46 o 
   1   6   2       79.82       71.85     18.54 o 
   2   6   2      201.91      199.72     72.38 o 
   3   6   2      621.42      554.67    238.32 o 
   4   6   2      266.67      386.39     36.19 o 
   5   6   2       92.18      148.19     43.25 o 
  -7   7   2      364.90      421.60     30.52 o 
  -6   7   2      216.00      277.91     32.74 o 
  -5   7   2       45.62       73.66     23.57 o 
  -4   7   2       28.64      114.59     23.79 o 
  -3   7   2      177.86      222.92     38.55 o 
  -2   7   2       71.78       65.83     16.90 o 
  -1   7   2      445.35      403.20     21.95 o 
   0   7   2       20.57       17.29     29.38 o 
   1   7   2       10.38        2.14     29.32 o 
   2   7   2       43.30       39.25     34.82 o 
   4   7   2      143.02       26.91     56.31 o 
   5   7   2        0.06        0.15     34.10 o 
  -6   8   2      297.07      366.50     49.20 o 
  -5   8   2       62.54       92.56     25.37 o 
  -4   8   2      161.87      236.63     26.11 o 
  -3   8   2        7.91       -0.48     19.51 o 
  -2   8   2      811.56      962.38     34.25 o 
  -1   8   2       12.45        8.03     41.96 o 
   0   8   2     1476.57     1342.44    503.98 o 
   1   8   2       43.12       69.91     40.07 o 
   2   8   2      489.32      380.39    149.75 o 
   3   8   2       24.11      158.06     62.77 o 
   4   8   2      266.98      203.31     62.32 o 
  -5   9   2        3.73       44.45     31.53 o 
  -4   9   2       23.32       21.65     25.83 o 
  -3   9   2       25.61       -2.55     32.34 o 
  -2   9   2       20.92       11.55     30.65 o 
  -1   9   2       75.34       42.01     29.55 o 
   0   9   2       38.93       50.80     28.41 o 
   1   9   2        0.02       39.67     36.43 o 
   2   9   2       75.00        9.87     61.63 o 
   0 -10   3      159.01       88.01     39.15 o 
   1 -10   3      128.60      131.39     36.68 o 
   2 -10   3       71.24       82.86     40.98 o 
  -3  -9   3      621.54      615.13     81.49 o 
  -2  -9   3       42.80       39.54     60.23 o 
  -1  -9   3       61.62      123.78     36.72 o 
   0  -9   3        9.33       24.44     28.78 o 
   1  -9   3        0.75      100.13     30.81 o 
   2  -9   3        1.44       44.27     32.52 o 
   3  -9   3      131.26       68.64     43.72 o 
   4  -9   3      262.97      463.22     56.60 o 
   5  -9   3       27.81      110.26     26.53 o 
  -4  -8   3      150.54       97.46     59.57 o 
  -3  -8   3      988.02     1076.16     80.21 o 
  -2  -8   3        5.99       13.95     54.26 o 
  -1  -8   3       33.24       21.99     24.76 o 
   1  -8   3        0.82       10.38     30.54 o 
   2  -8   3       11.49       62.94     34.85 o 
   3  -8   3      281.98      271.54     33.46 o 
   4  -8   3      183.69      219.32     30.13 o 
   5  -8   3       73.62       83.37     24.74 o 
   6  -8   3       40.73      119.01     26.54 o 
  -5  -7   3        1.66       -5.64     34.79 o 
  -4  -7   3       47.47      188.54     61.33 o 
  -3  -7   3      233.11      274.72     35.11 o 
  -2  -7   3       16.07       74.92     20.66 o 
  -1  -7   3       20.04       26.86     21.64 o 
   0  -7   3        0.07       -6.59     21.99 o 
   1  -7   3        9.86      101.09     27.66 o 
   2  -7   3       23.37       22.81     16.54 o 
   3  -7   3       24.31       37.50     18.50 o 
   4  -7   3     1091.40     1274.59     62.58 o 
   5  -7   3      759.95      782.35     30.61 o 
   6  -7   3      121.23      137.23     24.14 o 
   7  -7   3        2.90       13.91     25.08 o 
  -6  -6   3        6.72       15.44     44.44 o 
  -5  -6   3       35.67       72.82     41.00 o 
  -4  -6   3        8.69      102.39     38.85 o 
  -3  -6   3      375.48      434.64     51.94 o 
  -2  -6   3       38.81       50.45     15.79 o 
  -1  -6   3       34.20       33.09     15.14 o 
   0  -6   3      459.50      553.97     35.44 o 
   1  -6   3      119.27      118.47     14.30 o 
   2  -6   3       37.78      154.06     17.50 o 
   3  -6   3       71.90       53.76     17.73 o 
   4  -6   3       43.62       99.57     20.66 o 
   5  -6   3      449.97      456.44     25.69 o 
   6  -6   3        0.22       13.89     20.76 o 
   7  -6   3       80.27       65.65     23.50 o 
  -7  -5   3       83.87      116.66     49.46 o 
  -6  -5   3       42.91       62.36     44.00 o 
  -5  -5   3      130.28      134.71     40.77 o 
  -4  -5   3      250.60      272.95     40.74 o 
  -3  -5   3      147.48      155.19     20.31 o 
  -2  -5   3       76.23      143.91     15.81 o 
  -1  -5   3     1201.19     1165.01     72.00 o 
   0  -5   3        1.38       20.60      8.79 o 
   1  -5   3     2229.93     2391.85     38.93 o 
   2  -5   3       38.32       61.34     14.96 o 
   3  -5   3      427.74      364.75     33.67 o 
   4  -5   3      328.28      338.31     17.09 o 
   5  -5   3      110.84      244.31     33.96 o 
   6  -5   3      143.06      141.14     22.14 o 
   7  -5   3       99.04       96.89     22.65 o 
   8  -5   3       73.94       95.39     25.07 o 
  -7  -4   3       19.64       85.97     45.87 o 
  -6  -4   3      140.13      214.63     45.54 o 
  -5  -4   3       32.16       36.11     38.29 o 
  -4  -4   3       73.24      117.23     34.25 o 
  -3  -4   3        2.36        7.39     27.84 o 
  -2  -4   3     1316.25     1319.35     27.90 o 
  -1  -4   3      122.36      144.22     13.15 o 
   0  -4   3       34.44       32.06      7.90 o 
   1  -4   3       56.68       64.92     12.48 o 
   2  -4   3      373.10      399.35     39.11 o 
   3  -4   3       30.56       34.91     11.84 o 
   4  -4   3      126.09      167.55     14.74 o 
   5  -4   3      134.37      133.09     16.29 o 
   6  -4   3      346.48      406.11     29.96 o 
   7  -4   3        9.45       14.85     19.14 o 
   8  -4   3      295.91      282.54     22.61 o 
  -8  -3   3       23.41       38.63     47.67 o 
  -7  -3   3        0.37        5.28     43.32 o 
  -6  -3   3        1.36      -12.04     39.53 o 
  -5  -3   3      668.86      646.84     49.64 o 
  -4  -3   3      529.26      500.25     16.25 o 
  -3  -3   3      556.37      514.99     29.39 o 
  -2  -3   3      274.54      221.21     26.59 o 
  -1  -3   3     4950.00     5420.56    141.56 o 
   0  -3   3      155.86      157.35     10.95 o 
   1  -3   3    12946.31    14417.28    659.16 o 
   2  -3   3       12.93       12.47     12.02 o 
   3  -3   3       44.72       55.98     11.55 o 
   4  -3   3      119.27      126.29     13.56 o 
   5  -3   3        2.05       31.66     13.30 o 
   6  -3   3      257.14      228.95     23.76 o 
   7  -3   3       11.65       11.10     16.77 o 
   8  -3   3      242.62      267.58     28.75 o 
  -8  -2   3       71.69       98.21     51.16 o 
  -7  -2   3        2.35      -23.33     40.81 o 
  -6  -2   3       49.28       55.01     23.07 o 
  -5  -2   3      514.66      575.52     31.21 o 
  -4  -2   3       81.89       88.30     16.97 o 
  -3  -2   3     1104.07     1281.88     24.41 o 
  -2  -2   3       58.62       58.19      6.86 o 
  -1  -2   3     6822.70     7775.91    197.18 o 
   0  -2   3       16.75       18.22      6.42 o 
   1  -2   3     6389.03     6584.35    191.50 o 
   2  -2   3        0.41        2.32      9.20 o 
   3  -2   3      191.14      186.12     10.83 o 
   4  -2   3     2398.90     2486.32    195.53 o 
   5  -2   3      236.62      257.97     19.96 o 
   6  -2   3       22.79       27.05     14.77 o 
   7  -2   3       14.49       18.11     17.66 o 
   8  -2   3       13.15       -2.91     23.48 o 
  -8  -1   3       14.64       16.48     46.51 o 
  -7  -1   3      193.41      170.91     27.71 o 
  -6  -1   3      220.02      299.88     22.47 o 
  -5  -1   3      427.50      489.59     16.69 o 
  -4  -1   3     1426.29     1378.20     68.06 o 
  -3  -1   3     7265.32     8056.90     34.11 o 
  -2  -1   3     1501.53     1549.68     22.62 o 
  -1  -1   3    38792.79     9319.48  17156.11 o 
   0  -1   3       44.63       44.48      7.64 o 
   1  -1   3     6067.13     5798.77     72.97 o 
   2  -1   3       58.04       39.87      9.48 o 
   3  -1   3     1035.25     1090.65     18.21 o 
   4  -1   3      199.84      186.47     17.22 o 
   5  -1   3        4.10        5.57     13.44 o 
   6  -1   3      173.11      173.39     17.41 o 
   7  -1   3        0.20       -3.06     21.22 o 
   8  -1   3        0.13        1.56     31.40 o 
  -8   0   3        0.05       10.79     28.95 o 
  -7   0   3      217.36      207.77     24.69 o 
  -6   0   3        0.47        9.41     15.34 o 
  -5   0   3       48.09       38.35     10.36 o 
  -4   0   3      381.85      451.74     15.43 o 
  -3   0   3      216.75      220.35      8.95 o 
  -2   0   3     1189.67     1353.85     51.32 o 
  -1   0   3       41.02       42.06     10.49 o 
   1   0   3      281.26      301.17      7.61 o 
   2   0   3     1661.36     1709.66     30.60 o 
   3   0   3      512.48      502.13     10.06 o 
   4   0   3       98.51       97.37     12.03 o 
   5   0   3      530.94      536.79     17.67 o 
   6   0   3       25.80       14.07     18.84 o 
   7   0   3        1.95       14.36     20.67 o 
   8   0   3       30.25       40.57     24.33 o 
  -8   1   3        4.50       33.72     25.37 o 
  -7   1   3       16.65       12.42     23.09 o 
  -6   1   3      103.81      115.98     14.27 o 
  -5   1   3        0.01        4.17     11.34 o 
  -4   1   3      610.85      642.61     18.05 o 
  -3   1   3      217.18      207.61     10.61 o 
  -2   1   3      255.02      264.82     20.39 o 
  -1   1   3     1282.44     1254.96     17.12 o 
   0   1   3       24.77       13.04     10.20 o 
   1   1   3     1565.99     1481.58     78.23 o 
   2   1   3     2982.81     2812.51     24.23 o 
   3   1   3        0.47       -5.28      8.66 o 
   4   1   3      319.59      284.50     12.11 o 
   5   1   3       44.58       50.81     11.67 o 
   6   1   3       49.77       62.72     16.50 o 
   7   1   3        0.27       -0.10     20.58 o 
   8   1   3      235.68      272.64     27.78 o 
  -8   2   3        0.01       25.19     25.99 o 
  -7   2   3      732.94      767.75     26.50 o 
  -6   2   3      569.30      564.99     19.09 o 
  -5   2   3       42.44       43.53     13.05 o 
  -4   2   3       65.00       70.55     12.01 o 
  -3   2   3      140.69      111.40     11.74 o 
  -2   2   3      581.48      581.50     12.97 o 
  -1   2   3     1856.96     1697.06     20.58 o 
   0   2   3       58.32       55.10     11.74 o 
   1   2   3      283.36      288.18     11.54 o 
   2   2   3      715.10      682.82     13.11 o 
   3   2   3        3.79       10.46      9.31 o 
   4   2   3       83.05       95.18     11.70 o 
   5   2   3       81.40       88.14     17.54 o 
   6   2   3       49.54       51.00     19.03 o 
   7   2   3        0.05       14.42     26.21 o 
   8   2   3       11.94       16.93     46.75 o 
  -8   3   3      131.68      104.84     26.39 o 
  -7   3   3        0.19       95.20     23.41 o 
  -6   3   3      515.12      543.37     33.68 o 
  -5   3   3     1401.23     1513.30     92.67 o 
  -4   3   3     2224.95     2168.28     25.83 o 
  -3   3   3      492.51      491.22     18.78 o 
  -2   3   3     1117.65      980.81     52.13 o 
  -1   3   3      516.47      472.42     15.68 o 
   0   3   3        0.95       -7.25      7.65 o 
   1   3   3      275.59      274.47     36.10 o 
   2   3   3      665.67      657.60     15.97 o 
   3   3   3      769.29      807.94     19.09 o 
   4   3   3       14.75       13.80     13.85 o 
   5   3   3      544.37      609.42     22.97 o 
   6   3   3       40.55       27.95     41.06 o 
   7   3   3       17.25       51.85     46.67 o 
   8   3   3      135.42      203.04     55.63 o 
  -8   4   3       61.93       54.09     27.29 o 
  -7   4   3       11.97       18.85     19.95 o 
  -6   4   3       21.30      109.39     19.63 o 
  -5   4   3      278.17      278.79     17.83 o 
  -4   4   3       31.30       26.59     12.41 o 
  -3   4   3       45.97       40.05     10.81 o 
  -2   4   3     1579.54     1671.47     27.98 o 
  -1   4   3       10.47       10.34     11.74 o 
   0   4   3      340.20      329.05     11.56 o 
   1   4   3     1089.91     1102.15     21.11 o 
   2   4   3        0.00        4.13     10.65 o 
   3   4   3      390.36      370.41     16.38 o 
   4   4   3     1370.10     1432.44     33.94 o 
   5   4   3      438.76      426.17     47.93 o 
   6   4   3       37.14       11.06     42.37 o 
   7   4   3       18.60        9.10     46.65 o 
  -8   5   3       22.82       27.52     23.73 o 
  -7   5   3      292.81      293.14     25.71 o 
  -6   5   3      139.43      140.48     22.48 o 
  -5   5   3      462.95      579.49     26.95 o 
  -4   5   3      148.54       97.88     22.81 o 
  -3   5   3     1271.96     1260.86     50.16 o 
  -2   5   3      284.11      303.66     44.13 o 
  -1   5   3      275.20      338.98     17.80 o 
   0   5   3        1.73        6.13      9.15 o 
   1   5   3       86.86       72.73     12.62 o 
   2   5   3      218.05      184.85     27.97 o 
   3   5   3       59.37       38.20     26.34 o 
   4   5   3     1031.24     1138.61     55.34 o 
   5   5   3      373.18      373.15     46.96 o 
   6   5   3      293.30      300.92     51.13 o 
  -7   6   3      524.05      859.06     60.68 o 
  -6   6   3       12.60      108.69     36.33 o 
  -5   6   3        0.28        7.48     21.03 o 
  -4   6   3        3.81       15.83     18.88 o 
  -3   6   3       14.89       23.34     16.44 o 
  -2   6   3       27.60       17.34     15.66 o 
  -1   6   3       17.44       13.10     14.86 o 
   0   6   3      602.85      629.48     20.94 o 
   1   6   3       41.52       43.14     16.80 o 
   2   6   3      580.24      592.44    274.64 o 
   3   6   3      234.22      204.42    112.08 o 
   4   6   3        8.37       25.68     29.21 o 
   5   6   3      146.71      158.35     43.66 o 
   6   6   3      169.43      163.87     49.48 o 
  -7   7   3      130.60      279.21     38.36 o 
  -6   7   3      200.05      217.03     28.81 o 
  -5   7   3      115.79      128.74     23.93 o 
  -4   7   3     1230.90     1310.13     38.45 o 
  -3   7   3      522.40      568.81     27.70 o 
  -2   7   3      129.12      118.16     26.23 o 
  -1   7   3       27.46       47.65     16.73 o 
   0   7   3       17.71       39.70     31.29 o 
   1   7   3        1.80       10.31     29.63 o 
   2   7   3      179.15      152.96     37.04 o 
   4   7   3      100.97       11.17     56.86 o 
   5   7   3        0.46        0.51     61.50 o 
  -6   8   3       15.31       63.26     27.03 o 
  -5   8   3        9.92       24.78     23.88 o 
  -4   8   3        5.59       21.01     23.05 o 
  -3   8   3       72.40       80.71     20.56 o 
  -2   8   3      103.01      112.40     19.35 o 
  -1   8   3       17.05       52.37     42.82 o 
   0   8   3      297.70      227.37    138.55 o 
   1   8   3       10.20       -2.59     39.42 o 
   2   8   3       83.84       68.67     33.95 o 
   3   8   3        7.20       21.02     60.45 o 
   4   8   3       22.45      114.32     65.00 o 
  -4   9   3        1.26       -4.60     23.77 o 
  -3   9   3        0.43       -7.68     31.63 o 
  -2   9   3       37.95       77.72     31.67 o 
  -1   9   3       79.58       91.77     51.69 o 
   0   9   3       64.80       58.81     45.27 o 
   1   9   3       81.58       98.60     38.09 o 
   2   9   3       62.25       83.66     38.03 o 
   0 -10   4        0.07       32.34     32.89 o 
   1 -10   4        0.62       82.41     34.29 o 
   2 -10   4       14.90       95.31     34.84 o 
  -3  -9   4       54.88      396.53     73.45 o 
  -2  -9   4       21.02      -28.58     59.82 o 
  -1  -9   4       93.38       94.42     56.70 o 
   0  -9   4       35.49       61.72     30.60 o 
   1  -9   4      453.97      446.66     89.13 o 
   2  -9   4       24.88       14.20     31.41 o 
   3  -9   4       30.86      168.76     34.63 o 
   4  -9   4      936.11     1026.65     97.12 o 
   5  -9   4      288.27      275.25     28.48 o 
  -4  -8   4      106.29       24.27     60.17 o 
  -3  -8   4       87.17      163.95     61.37 o 
  -2  -8   4       18.07       44.07     49.73 o 
  -1  -8   4        0.24      -11.35     33.23 o 
   0  -8   4      345.00      481.13     62.78 o 
   1  -8   4       62.96       69.24     32.37 o 
   2  -8   4       55.19       52.28     29.98 o 
   3  -8   4       18.36       45.37     20.72 o 
   4  -8   4       34.83      189.90     28.59 o 
   5  -8   4       25.96       50.51     24.18 o 
   6  -8   4      116.01      117.44     26.92 o 
  -5  -7   4        0.13      -20.09     36.58 o 
  -4  -7   4        4.83      111.29     35.52 o 
  -3  -7   4       71.95      109.93     32.35 o 
  -2  -7   4      636.20      633.66     27.94 o 
  -1  -7   4        8.92       18.53     22.12 o 
   0  -7   4       65.81       73.13     23.15 o 
   1  -7   4      197.28      184.71     26.23 o 
   2  -7   4        3.93       10.84     16.47 o 
   3  -7   4      125.65      123.76     18.83 o 
   4  -7   4     1637.98     1849.84     77.24 o 
   5  -7   4      243.92      416.67     39.23 o 
   6  -7   4        2.76       30.25     23.49 o 
   7  -7   4       20.50       31.09     24.55 o 
  -6  -6   4      142.92       77.04     47.53 o 
  -5  -6   4        0.10       23.63     40.50 o 
  -4  -6   4        5.66       -5.22     37.92 o 
  -3  -6   4       41.12      108.06     30.42 o 
  -2  -6   4        0.65       13.34     15.35 o 
  -1  -6   4       55.03       41.36     14.97 o 
   0  -6   4      197.89      231.18     16.30 o 
   1  -6   4       40.61       59.08     13.34 o 
   2  -6   4       86.08      117.44     15.87 o 
   3  -6   4       56.15       81.83     19.98 o 
   4  -6   4      271.27      296.35     21.97 o 
   5  -6   4     1550.85     1546.33     38.05 o 
   6  -6   4       62.87       67.97     22.20 o 
   7  -6   4       15.34       46.75     23.83 o 
  -7  -5   4       28.10       57.48     47.68 o 
  -6  -5   4      116.63       92.72     45.11 o 
  -5  -5   4       40.39       53.63     39.12 o 
  -4  -5   4       81.60      100.04     37.77 o 
  -3  -5   4      105.75      119.25     33.54 o 
  -2  -5   4      937.65     1126.61     57.27 o 
  -1  -5   4      583.70      571.82     69.57 o 
   0  -5   4       19.71       22.32      8.71 o 
   1  -5   4      693.87      809.34     41.81 o 
   2  -5   4       23.33       19.53     16.06 o 
   3  -5   4      531.60      549.40     37.86 o 
   4  -5   4       45.60       59.48     14.75 o 
   5  -5   4       34.77       48.24     16.67 o 
   6  -5   4       86.39       97.71     18.30 o 
   7  -5   4      190.10      163.21     23.17 o 
   8  -5   4        3.20        4.88     28.23 o 
  -7  -4   4       27.75       32.09     45.98 o 
  -6  -4   4        2.50       43.39     41.59 o 
  -5  -4   4        9.21        4.87     36.12 o 
  -4  -4   4        0.23      -12.62     31.39 o 
  -3  -4   4        6.09       -9.38     27.54 o 
  -2  -4   4      989.12     1042.57     21.19 o 
  -1  -4   4      679.26      800.05     53.26 o 
   0  -4   4      368.79      374.73     26.19 o 
   1  -4   4      207.48      211.31     14.65 o 
   2  -4   4     1534.37     1583.85     96.12 o 
   3  -4   4        4.10        0.76     11.73 o 
   4  -4   4     1308.25     1285.20     23.05 o 
   5  -4   4      329.31      275.51     26.13 o 
   6  -4   4      501.08      499.50     29.74 o 
   7  -4   4       17.33       37.79     17.60 o 
   8  -4   4      229.82      241.68     24.86 o 
  -8  -3   4        3.54       19.04     47.05 o 
  -7  -3   4       26.34       12.53     42.71 o 
  -6  -3   4      231.88      233.35     44.76 o 
  -5  -3   4      185.35      167.18     40.09 o 
  -4  -3   4       10.53       23.61     10.46 o 
  -3  -3   4      140.50      108.72      8.24 o 
  -2  -3   4     1720.67     1907.55    138.36 o 
  -1  -3   4     2828.24     2986.04    215.31 o 
   0  -3   4       69.24       58.48      7.50 o 
   1  -3   4     1048.53     1241.63     81.21 o 
   2  -3   4      858.66      846.81     19.00 o 
   3  -3   4      403.03      378.38     22.48 o 
   4  -3   4      226.30      219.51     20.63 o 
   5  -3   4     1016.43      891.14    116.74 o 
   6  -3   4        0.68       16.48     17.57 o 
   7  -3   4       26.17       41.08     18.41 o 
   8  -3   4        8.88       22.84     25.64 o 
  -8  -2   4       97.03      148.84     52.55 o 
  -7  -2   4      132.12      111.00     45.40 o 
  -6  -2   4       26.48       38.45     39.19 o 
  -5  -2   4      110.24      118.09     20.63 o 
  -4  -2   4      957.68     1088.31     30.48 o 
  -3  -2   4     2150.49     2353.67     29.63 o 
  -2  -2   4      517.87      538.58     10.17 o 
  -1  -2   4     4943.47     5150.36     56.00 o 
   0  -2   4    16940.40    17184.36    380.13 o 
   1  -2   4    22592.15    23538.44    246.75 o 
   2  -2   4      355.88      318.73     42.10 o 
   3  -2   4      161.70      165.00     12.84 o 
   4  -2   4       45.77       70.70     12.55 o 
   5  -2   4        3.81       18.49     13.13 o 
   6  -2   4       81.96       68.40     16.92 o 
   7  -2   4        5.92       19.34     17.51 o 
   8  -2   4      112.85      114.53     26.19 o 
  -8  -1   4      177.36      176.13     49.01 o 
  -7  -1   4       25.43       32.23     25.57 o 
  -6  -1   4      632.16      741.88     27.31 o 
  -5  -1   4      564.44      615.01     30.20 o 
  -4  -1   4     7052.50     6739.19    395.46 o 
  -3  -1   4      341.90      315.10     10.90 o 
  -2  -1   4    11851.84    12157.32     85.13 o 
  -1  -1   4     8819.35     8465.90    176.27 o 
   0  -1   4        0.00        1.46      8.92 o 
   1  -1   4    18967.34    17739.50     63.21 o 
   2  -1   4      781.58      788.59    124.18 o 
   3  -1   4     8394.29     8296.09    119.72 o 
   4  -1   4      777.37      737.51     71.90 o 
   5  -1   4      159.66      162.59     15.39 o 
   6  -1   4      255.71      240.98     18.46 o 
   7  -1   4        0.26       -4.49     21.35 o 
   8  -1   4      133.28      113.29     33.55 o 
  -8   0   4      107.04      106.83     25.74 o 
  -7   0   4       51.80       48.23     22.69 o 
  -6   0   4      119.22      115.41     21.04 o 
  -5   0   4        8.41        8.56     10.20 o 
  -4   0   4      145.83      121.75     16.64 o 
  -3   0   4      235.02      255.46     16.65 o 
  -2   0   4      678.47      733.81     20.96 o 
  -1   0   4      188.63      204.50     34.51 o 
   1   0   4      144.16      140.12      7.49 o 
   2   0   4      539.98      519.37      9.96 o 
   3   0   4       10.89       13.92      8.11 o 
   4   0   4       20.61       28.43      7.51 o 
   5   0   4      118.84      139.91     14.65 o 
   6   0   4        0.00        8.21     15.22 o 
   7   0   4      365.60      353.84     26.97 o 
   8   0   4        0.64        4.23     23.42 o 
  -8   1   4       11.33        3.00     29.65 o 
  -7   1   4       44.88       48.59     23.21 o 
  -6   1   4      359.94      371.81     19.50 o 
  -5   1   4       24.42       33.49     11.62 o 
  -4   1   4        1.33       -5.78     10.43 o 
  -3   1   4       15.18       19.39      8.39 o 
  -2   1   4      646.81      576.22     33.93 o 
  -1   1   4       77.47       61.17     12.38 o 
   0   1   4       21.61       27.00      6.77 o 
   1   1   4      129.48      110.47      8.11 o 
   2   1   4      409.46      388.42     15.63 o 
   3   1   4       48.70       43.10      8.22 o 
   4   1   4      144.74      139.06     11.46 o 
   5   1   4        0.93        2.79     11.71 o 
   6   1   4        2.49        2.25     16.40 o 
   7   1   4        0.31       -8.65     21.17 o 
   8   1   4       28.59       63.37     24.99 o 
  -8   2   4      255.68      246.09     29.18 o 
  -7   2   4       44.10       52.37     18.72 o 
  -6   2   4       50.18       86.71     15.63 o 
  -5   2   4       31.32       20.02     13.49 o 
  -4   2   4        0.69        2.05     10.93 o 
  -3   2   4      495.79      484.90     14.51 o 
  -2   2   4      992.26     1000.80     14.97 o 
  -1   2   4      658.65      629.88     16.02 o 
   0   2   4     1635.56     1541.48     40.94 o 
   1   2   4      115.78       98.70     21.03 o 
   2   2   4      263.22      246.03     10.99 o 
   3   2   4       59.93       38.97     10.31 o 
   4   2   4      366.88      382.81     14.79 o 
   5   2   4      119.49      103.08     18.44 o 
   6   2   4        1.49        3.30     18.66 o 
   7   2   4        8.79       22.55     26.66 o 
   8   2   4       24.52       -2.59     48.75 o 
  -8   3   4       77.87       72.12     25.68 o 
  -7   3   4      580.22      620.81     26.44 o 
  -6   3   4     1560.77     1605.26     43.98 o 
  -5   3   4      839.18      876.44     32.21 o 
  -4   3   4      737.68      798.69     22.55 o 
  -3   3   4        4.97       16.18     10.58 o 
  -2   3   4      111.17       90.47     10.40 o 
  -1   3   4      138.05      148.85     13.09 o 
   0   3   4      490.49      494.48     14.54 o 
   1   3   4      902.69      849.60     16.28 o 
   2   3   4     1496.71     1546.95     22.19 o 
   3   3   4      899.30      932.61     20.69 o 
   4   3   4      350.19      348.21     18.09 o 
   5   3   4      531.33      532.80     23.23 o 
   7   3   4      185.57      211.66     51.01 o 
  -8   4   4        6.22       41.85     26.64 o 
  -7   4   4       11.23       13.19     19.52 o 
  -6   4   4      201.85      194.24     18.59 o 
  -5   4   4      339.07      280.01     28.20 o 
  -4   4   4       81.37       75.32     12.77 o 
  -3   4   4        6.43        9.23      9.80 o 
  -2   4   4       58.12       49.02     16.54 o 
  -1   4   4      161.21      138.63     26.39 o 
   0   4   4      381.84      391.47     24.01 o 
   1   4   4     1166.61     1286.82     20.12 o 
   2   4   4      292.63      301.41     14.64 o 
   3   4   4      138.31      133.34     14.65 o 
   4   4   4       38.72       58.60     20.42 o 
   5   4   4      334.93      350.44     47.22 o 
   6   4   4      130.96      184.51     46.23 o 
   7   4   4        9.59      -11.98     46.95 o 
  -8   5   4       10.52       19.41     27.15 o 
  -7   5   4       10.39      152.21     34.20 o 
  -6   5   4       26.33      107.96     28.01 o 
  -5   5   4      234.73      268.74     23.48 o 
  -4   5   4       30.37       34.67     17.00 o 
  -3   5   4      406.30      395.41     53.29 o 
  -2   5   4     1013.37     1010.76     25.94 o 
  -1   5   4      933.32      849.17     22.75 o 
   0   5   4        2.94       10.05      9.44 o 
   1   5   4       12.91       25.84     11.31 o 
   2   5   4       53.88       39.31     12.42 o 
   3   5   4      385.20      366.62    198.71 o 
   4   5   4      276.29      294.24     40.28 o 
   5   5   4        0.60       -2.81     37.63 o 
   6   5   4       27.38       51.14     45.54 o 
  -7   6   4     1246.51     1439.74     62.67 o 
  -6   6   4      431.14      532.24     49.59 o 
  -5   6   4        6.43       -5.62     20.28 o 
  -4   6   4       39.95       99.29     19.71 o 
  -3   6   4      153.60      151.55     29.23 o 
  -2   6   4       39.55       23.67     16.36 o 
  -1   6   4       82.32       57.78     15.97 o 
   0   6   4      488.16      448.35     19.41 o 
   1   6   4       63.13       71.54     22.48 o 
   2   6   4       36.20       23.52     22.26 o 
   3   6   4       36.50       28.75     34.07 o 
   4   6   4       51.93       61.37     30.66 o 
   5   6   4       73.04       38.40     33.49 o 
   6   6   4      221.76      275.51     51.81 o 
  -7   7   4      449.05      556.65     33.84 o 
  -6   7   4       45.69      118.05     26.37 o 
  -5   7   4       71.13      106.84     24.38 o 
  -4   7   4       74.58      186.24     23.72 o 
  -3   7   4      479.93      515.25     27.81 o 
  -2   7   4       98.50       56.51     22.71 o 
  -1   7   4      393.47      385.07     22.81 o 
   0   7   4      274.46      229.81    143.16 o 
   1   7   4       62.66       51.11     39.35 o 
   2   7   4      245.69       26.87     53.59 o 
   3   7   4       31.36        4.57     52.84 o 
   4   7   4      196.51       -1.01     57.04 o 
  -6   8   4        3.14        5.81     27.11 o 
  -5   8   4       22.12       22.51     23.80 o 
  -4   8   4       81.97       76.05     23.83 o 
  -3   8   4       18.09       46.88     19.62 o 
  -2   8   4        0.08        2.37     21.23 o 
  -1   8   4       17.46        4.56     41.13 o 
   0   8   4       13.74       41.99     32.90 o 
   1   8   4        7.62        3.83     40.59 o 
   2   8   4        1.02       18.47     40.03 o 
   3   8   4       48.14      -24.57     60.22 o 
   4   8   4        1.08      -24.79     62.73 o 
  -4   9   4       20.55        1.38     23.54 o 
  -3   9   4        9.01       15.71     25.32 o 
  -2   9   4       54.92       50.55     31.79 o 
  -1   9   4       87.39       43.55     37.18 o 
   0   9   4        1.41       13.64     44.17 o 
   1   9   4        4.43      -14.71     37.25 o 
   2   9   4        3.70       31.38     58.00 o 
   0 -10   5       47.03       85.04     32.60 o 
   1 -10   5      157.76      180.96     34.83 o 
   2 -10   5        2.89       31.91     33.82 o 
  -3  -9   5      449.71      597.99     75.30 o 
  -2  -9   5        4.77       34.83     58.21 o 
  -1  -9   5       18.26       48.71     55.83 o 
   0  -9   5        0.72       28.91     28.74 o 
   1  -9   5        0.63      128.36     46.56 o 
   2  -9   5       66.76       61.14     35.42 o 
   3  -9   5     1062.24     1151.45     91.19 o 
   4  -9   5      230.42      690.90    236.42 o 
   5  -9   5       99.93      136.85     27.56 o 
  -4  -8   5       11.81       28.73     57.45 o 
  -3  -8   5        6.34       40.24     52.76 o 
  -2  -8   5       13.31       21.46     52.24 o 
  -1  -8   5        4.10        1.56     25.88 o 
   0  -8   5      542.00      640.82     70.37 o 
   1  -8   5       97.36      112.83     27.13 o 
   2  -8   5        2.11       17.67     30.47 o 
   3  -8   5       41.81       44.00     19.08 o 
   4  -8   5      864.55      940.01     32.08 o 
   5  -8   5       73.34       74.21     23.52 o 
   6  -8   5        0.07       29.00     25.38 o 
  -5  -7   5        0.03       58.41     59.08 o 
  -4  -7   5      142.08      244.85     68.47 o 
  -3  -7   5        3.46       49.32     29.48 o 
  -2  -7   5      151.56      253.66     29.93 o 
  -1  -7   5       16.95       18.40     17.69 o 
   0  -7   5       22.09       19.39     23.46 o 
   1  -7   5       49.00       57.65     31.60 o 
   2  -7   5      360.17      372.66     25.70 o 
   3  -7   5       19.47       72.68     18.25 o 
   4  -7   5       59.15      349.06     51.17 o 
   5  -7   5       71.40      131.62     23.65 o 
   6  -7   5       11.32       12.01     26.66 o 
   7  -7   5       14.90       23.65     24.87 o 
  -6  -6   5        0.73      -21.63     46.23 o 
  -5  -6   5       57.64       39.64     42.55 o 
  -4  -6   5      108.94      123.37     41.31 o 
  -3  -6   5       52.22       69.86     29.20 o 
  -2  -6   5        0.79       50.09     23.08 o 
  -1  -6   5        0.43       10.67     15.14 o 
   0  -6   5       81.36      102.96     22.31 o 
   1  -6   5       34.00       32.91     13.41 o 
   2  -6   5       42.63       50.23     14.96 o 
   3  -6   5      255.19      221.36     18.92 o 
   4  -6   5        9.36       29.61     19.62 o 
   5  -6   5        0.07      163.47     25.73 o 
   6  -6   5      167.78      147.37     25.30 o 
   7  -6   5      138.31      142.65     24.62 o 
  -7  -5   5       15.38       12.28     46.12 o 
  -6  -5   5      467.07      479.15     54.23 o 
  -5  -5   5      569.56      542.32     50.94 o 
  -4  -5   5      183.47      208.92     40.01 o 
  -3  -5   5       59.07       64.92     35.35 o 
  -2  -5   5     1694.86     1912.32     90.49 o 
  -1  -5   5       88.94      130.92     14.99 o 
   0  -5   5      132.53      140.99     10.05 o 
   1  -5   5      757.74      872.10     69.09 o 
   2  -5   5     1609.03     1645.59     43.84 o 
   3  -5   5      157.70      192.94     14.78 o 
   4  -5   5      287.72      297.64     17.12 o 
   5  -5   5      366.19      269.32     32.07 o 
   6  -5   5       48.71       46.15     17.98 o 
   7  -5   5        0.02       34.44     22.16 o 
   8  -5   5       14.14       10.49     33.76 o 
  -7  -4   5      123.41      156.62     50.17 o 
  -6  -4   5        4.71       11.61     40.46 o 
  -5  -4   5      861.73      854.68     55.01 o 
  -4  -4   5       80.84       56.54     45.50 o 
  -3  -4   5       28.68       17.59     14.85 o 
  -2  -4   5      559.98      686.78     37.98 o 
  -1  -4   5      240.80      313.74     37.98 o 
   0  -4   5      322.00      359.30     26.94 o 
   1  -4   5     4999.57     5626.92    318.68 o 
   2  -4   5     1648.22     1673.87     61.98 o 
   3  -4   5       22.10       28.28     11.90 o 
   4  -4   5       84.33      148.83     15.78 o 
   5  -4   5       57.07       66.58     15.93 o 
   6  -4   5      233.78      239.96     19.74 o 
   7  -4   5       24.22       23.13     17.65 o 
   8  -4   5      106.30      153.12     25.17 o 
  -8  -3   5       56.32       62.11     48.84 o 
  -7  -3   5       24.93       13.73     43.67 o 
  -6  -3   5       62.52      105.02     40.30 o 
  -5  -3   5       36.08       36.99     37.00 o 
  -4  -3   5       41.56        6.18     21.81 o 
  -3  -3   5      410.64      448.57     26.10 o 
  -2  -3   5       41.63       48.81     10.05 o 
  -1  -3   5     5748.54     6403.50    219.56 o 
   0  -3   5      288.24      251.89     19.76 o 
   1  -3   5      174.59      203.67     11.09 o 
   2  -3   5      258.40      260.67     13.27 o 
   3  -3   5      287.72      248.64     18.30 o 
   4  -3   5     1644.81     1541.52     31.44 o 
   5  -3   5       42.75       58.05     15.23 o 
   6  -3   5       56.05       47.19     16.28 o 
   7  -3   5        3.15        9.25     22.33 o 
   8  -3   5       22.35       34.36     24.99 o 
  -8  -2   5        7.87        3.88     46.90 o 
  -7  -2   5      110.62       57.17     44.21 o 
  -6  -2   5      255.78      246.64     44.23 o 
  -5  -2   5       49.43       47.43     15.86 o 
  -4  -2   5        0.23       -2.61     13.35 o 
  -3  -2   5      269.31      264.79     13.14 o 
  -2  -2   5      618.47      631.88     28.46 o 
  -1  -2   5    14984.20    14848.97    303.29 o 
   0  -2   5    27876.67    28132.89    560.57 o 
   1  -2   5     6143.46     5629.51    109.52 o 
   2  -2   5      137.23      141.34     25.74 o 
   3  -2   5       40.18       33.37     10.41 o 
   4  -2   5        0.71        6.61     11.09 o 
   5  -2   5      339.77      343.77     36.37 o 
   6  -2   5      156.01      133.49     18.23 o 
   7  -2   5      147.29      148.93     19.93 o 
   8  -2   5        0.10        7.28     24.87 o 
  -8  -1   5        0.69        3.06     47.03 o 
  -7  -1   5        1.28        0.18     26.53 o 
  -6  -1   5      292.95      314.21     22.86 o 
  -5  -1   5       20.17        9.96     11.72 o 
  -4  -1   5      834.95      845.71     36.45 o 
  -3  -1   5     1828.07     1778.35     43.34 o 
  -2  -1   5     6736.22     6959.86    131.90 o 
  -1  -1   5     7748.40     7749.04    158.43 o 
   0  -1   5       46.90       47.19      5.95 o 
   1  -1   5    19333.33    17789.00    101.18 o 
   2  -1   5    11965.04    11530.06    142.49 o 
   3  -1   5      490.53      516.13     20.24 o 
   4  -1   5     1827.54     1889.93     25.55 o 
   5  -1   5       30.16       39.46     14.70 o 
   6  -1   5        0.21        8.20     15.93 o 
   7  -1   5      157.22      155.29     23.98 o 
   8  -1   5       12.85       35.72     24.80 o 
  -8   0   5      187.89      189.86     26.85 o 
  -7   0   5       65.90       42.19     22.50 o 
  -6   0   5      223.56      227.75     21.82 o 
  -5   0   5        7.81       10.34     10.90 o 
  -4   0   5      471.34      458.67     21.63 o 
  -3   0   5        5.88       16.84      7.50 o 
  -2   0   5      785.09      844.28     23.82 o 
  -1   0   5        1.45        1.49      6.22 o 
   0   0   5      458.91      501.72     18.07 o 
   1   0   5        0.45       -4.40      7.38 o 
   2   0   5      115.37      114.40      8.66 o 
   3   0   5      847.45      829.33     12.72 o 
   4   0   5      418.08      404.94     14.30 o 
   5   0   5        2.21       -3.11     13.75 o 
   6   0   5       52.10       49.78     14.39 o 
   7   0   5       26.67       44.95     19.28 o 
   8   0   5       16.07       25.06     24.27 o 
  -8   1   5       75.52       80.23     25.87 o 
  -7   1   5      468.05      528.56     29.20 o 
  -6   1   5      141.69      139.10     17.39 o 
  -5   1   5        1.33        5.44     11.65 o 
  -4   1   5        2.24        0.91      9.84 o 
  -3   1   5       12.78       14.70      8.43 o 
  -2   1   5      848.53      750.64     12.33 o 
  -1   1   5       50.88       37.29      8.02 o 
   0   1   5      428.44      388.75     10.78 o 
   1   1   5       21.92       15.07      8.35 o 
   2   1   5      474.33      440.80     11.24 o 
   3   1   5        0.02        0.36      8.17 o 
   4   1   5        5.91        6.51     10.64 o 
   5   1   5       32.65       31.57     12.64 o 
   6   1   5       20.30       10.64     17.00 o 
   7   1   5        8.39       12.49     18.54 o 
   8   1   5       37.04       40.21     25.05 o 
  -8   2   5       79.29       59.22     25.59 o 
  -7   2   5       19.76       47.02     22.28 o 
  -6   2   5      617.09      755.29     45.15 o 
  -5   2   5      139.01      170.94     18.56 o 
  -4   2   5       88.45       70.50     11.33 o 
  -3   2   5       12.51       18.24     10.47 o 
  -2   2   5      223.92      202.29     17.37 o 
  -1   2   5       31.18       21.43     10.94 o 
   0   2   5      608.27      622.32     19.85 o 
   1   2   5      151.99      101.94     17.48 o 
   2   2   5      705.07      692.12     14.75 o 
   3   2   5       16.02       11.34     10.45 o 
   4   2   5       91.64       83.58     12.34 o 
   5   2   5        0.51        4.46     13.92 o 
   6   2   5       77.63       78.83     20.03 o 
   7   2   5        0.53       10.46     21.27 o 
   8   2   5      242.35      311.75     57.34 o 
  -8   3   5      102.55       87.74     26.22 o 
  -7   3   5      208.93      233.72     21.83 o 
  -6   3   5      233.23      386.20     43.97 o 
  -5   3   5      658.72      735.06     20.38 o 
  -4   3   5        0.99        6.86     12.68 o 
  -3   3   5      109.66      131.51     14.51 o 
  -2   3   5     7156.64     7484.61     94.25 o 
  -1   3   5       14.90       13.92     13.98 o 
   0   3   5      366.18      360.16     11.82 o 
   1   3   5       87.45      131.54     13.78 o 
   2   3   5      405.97      465.93     17.05 o 
   3   3   5        5.91        8.88     12.92 o 
   4   3   5       10.68       28.18     15.25 o 
   5   3   5     2730.79     2976.48     41.11 o 
   6   3   5        0.12       -7.15     40.88 o 
   7   3   5      189.01      230.67     52.16 o 
  -8   4   5       19.45       13.69     33.45 o 
  -7   4   5        2.48       31.06     20.91 o 
  -6   4   5      247.59      315.44     36.47 o 
  -5   4   5      105.29       77.90     15.24 o 
  -4   4   5      419.37      414.56     17.23 o 
  -3   4   5      152.85      120.10     15.57 o 
  -2   4   5      182.69      159.33     29.72 o 
  -1   4   5      546.38      529.65     18.27 o 
   0   4   5      200.57      148.96     33.61 o 
   1   4   5      891.80      920.14     18.62 o 
   2   4   5       17.10       14.86     11.64 o 
   3   4   5        8.23       10.92     14.03 o 
   4   4   5      488.44      497.00     20.95 o 
   5   4   5      499.49      571.46     51.65 o 
   6   4   5      504.95      613.22     57.67 o 
   7   4   5       30.20       29.58     46.22 o 
  -8   5   5       34.49       25.23     27.05 o 
  -7   5   5      348.43      500.49    102.48 o 
  -6   5   5      503.67      592.90     38.80 o 
  -5   5   5        0.67        0.23     19.29 o 
  -4   5   5       20.75       15.42     18.52 o 
  -3   5   5     1050.71     1070.88     29.07 o 
  -2   5   5       28.43       30.66     15.43 o 
  -1   5   5      766.49      691.51     21.86 o 
   0   5   5      356.61      357.11     13.21 o 
   1   5   5     1290.97     1369.02     40.68 o 
   2   5   5      620.52      661.53     19.28 o 
   3   5   5        5.86        7.51     25.60 o 
   4   5   5       68.06      100.45     36.14 o 
   5   5   5        8.45      -16.03     38.51 o 
   6   5   5       18.38       25.42     44.21 o 
  -6   6   5      179.04      217.94     25.64 o 
  -5   6   5        1.21       14.47     23.47 o 
  -4   6   5      819.99      824.49     27.88 o 
  -3   6   5      318.50      320.83     23.54 o 
  -2   6   5        0.03        3.23     16.67 o 
  -1   6   5       19.82       11.27     15.35 o 
   0   6   5        1.29       -1.85     14.11 o 
   1   6   5        2.88       -8.66     15.51 o 
   2   6   5        3.24      -11.06     23.12 o 
   3   6   5      509.41      429.48    250.12 o 
   4   6   5       87.05       49.07     56.19 o 
   5   6   5        7.61       20.63     32.08 o 
   6   6   5       57.60       97.89     46.81 o 
  -7   7   5      185.67      295.15     38.24 o 
  -6   7   5      198.93      279.89     42.44 o 
  -5   7   5      141.09      111.92     23.52 o 
  -4   7   5      178.57      216.28     23.65 o 
  -3   7   5      998.96     1078.19     45.67 o 
  -2   7   5       17.71       13.59     18.40 o 
  -1   7   5      856.50      851.54     27.78 o 
   0   7   5       39.44       21.51     19.67 o 
   1   7   5      577.29      420.48    256.87 o 
   2   7   5      313.39      -18.40     52.71 o 
   3   7   5      196.53       16.41     54.77 o 
   4   7   5      124.08       13.95     56.79 o 
   5   7   5        0.62      -18.12     61.26 o 
  -6   8   5       11.24       10.44     29.37 o 
  -5   8   5        1.41        9.49     23.24 o 
  -4   8   5        5.59       -7.38     23.03 o 
  -3   8   5        7.15       22.56     21.57 o 
  -2   8   5       28.82       29.17     20.37 o 
  -1   8   5        7.14        5.00     41.64 o 
   0   8   5       15.60       42.51     34.17 o 
   1   8   5       74.33       62.27     36.12 o 
   2   8   5       50.24       30.88     34.58 o 
   3   8   5        0.55       35.08     33.59 o 
  -4   9   5        1.15       33.61     23.66 o 
  -3   9   5       88.11      126.59     27.36 o 
  -2   9   5        6.45        7.37     66.23 o 
  -1   9   5        0.15       22.57     36.19 o 
   0   9   5        9.38       40.40     43.84 o 
   1   9   5        1.54       22.66     36.82 o 
   2   9   5        0.14        2.20     67.94 o 
   0 -10   6      400.69      446.26     94.60 o 
   1 -10   6      166.59      238.53     34.69 o 
   2 -10   6       11.08       33.90     31.42 o 
  -3  -9   6      345.90      409.11     70.88 o 
  -2  -9   6       11.47       85.48     59.91 o 
  -1  -9   6       94.64       51.73     58.89 o 
   0  -9   6       90.53      121.34     28.33 o 
   1  -9   6      261.37      307.52     43.66 o 
   2  -9   6       15.36       32.87     29.19 o 
   3  -9   6      596.51      927.44    198.05 o 
   4  -9   6      149.08      337.48     94.99 o 
   5  -9   6       78.55      130.90     26.00 o 
  -4  -8   6       39.29       70.76     56.14 o 
  -3  -8   6       53.75       75.00     54.39 o 
  -2  -8   6        9.65       27.58     53.06 o 
  -1  -8   6       94.96       52.70     24.33 o 
   0  -8   6       59.74      123.45     26.73 o 
   1  -8   6       12.80       42.89     24.99 o 
   2  -8   6       12.83       -0.05     26.11 o 
   3  -8   6       46.27       58.77     19.25 o 
   4  -8   6      982.41     1185.51     52.76 o 
   5  -8   6       33.35       22.78     22.47 o 
   6  -8   6       41.58       24.96     25.11 o 
  -5  -7   6       55.64       21.52     36.48 o 
  -4  -7   6      324.55      368.75     68.41 o 
  -3  -7   6       25.57       56.03     42.09 o 
  -2  -7   6      111.44      152.71     29.95 o 
  -1  -7   6      125.81      140.49     23.77 o 
   0  -7   6       49.54       60.73     23.85 o 
   1  -7   6      145.84      150.27     31.19 o 
   2  -7   6        1.49       20.68     17.81 o 
   3  -7   6        3.69       16.23     17.68 o 
   4  -7   6        0.45       21.88     21.04 o 
   5  -7   6       78.91       51.06     22.53 o 
   6  -7   6       30.18       51.24     23.14 o 
   7  -7   6       40.45       60.28     25.34 o 
  -6  -6   6       33.10       32.85     48.65 o 
  -5  -6   6       10.44       18.86     43.89 o 
  -4  -6   6      201.05      220.50     45.78 o 
  -3  -6   6       68.32      100.36     29.09 o 
  -2  -6   6      686.68      715.70     35.96 o 
  -1  -6   6        7.17       15.87     15.70 o 
   0  -6   6      824.06     1012.81    139.05 o 
   1  -6   6        4.99       -4.05     13.74 o 
   2  -6   6      697.42      672.81     56.46 o 
   3  -6   6        3.60       16.27     17.70 o 
   4  -6   6        9.44       16.04     18.71 o 
   5  -6   6       29.54       11.75     21.03 o 
   6  -6   6       15.99       63.72     22.33 o 
   7  -6   6      134.48      159.44     24.78 o 
  -7  -5   6       35.03      105.27     50.00 o 
  -6  -5   6       25.55       63.78     43.86 o 
  -5  -5   6       11.24       25.49     40.33 o 
  -4  -5   6        4.33       10.20     26.71 o 
  -3  -5   6      255.01      286.81     41.12 o 
  -2  -5   6      330.67      457.31     17.87 o 
  -1  -5   6      616.68      681.31     56.04 o 
   0  -5   6        0.95       -3.05     11.18 o 
   1  -5   6       14.84       30.94     13.71 o 
   2  -5   6     1374.26     1506.91     37.52 o 
   3  -5   6      119.70      128.25     17.07 o 
   4  -5   6      393.05      392.18     20.29 o 
   5  -5   6      324.35      285.54     20.73 o 
   6  -5   6      234.79      205.53     19.07 o 
   7  -5   6      103.39       90.28     22.31 o 
   8  -5   6        0.26       -8.05     25.66 o 
  -7  -4   6      102.47      209.44     50.94 o 
  -6  -4   6       76.55       73.08     41.83 o 
  -5  -4   6        2.84       17.59     37.72 o 
  -4  -4   6       19.38        2.78     24.23 o 
  -3  -4   6       60.85       68.48     15.93 o 
  -2  -4   6     2883.92     3209.20     66.86 o 
  -1  -4   6     4241.05     4523.44    255.15 o 
   0  -4   6       45.95       39.13      9.13 o 
   1  -4   6     6778.33     7256.33    156.21 o 
   2  -4   6     1521.80     1530.24     64.63 o 
   3  -4   6       41.86       30.16     11.95 o 
   4  -4   6       23.08       19.27     12.73 o 
   5  -4   6       88.54       93.64     14.96 o 
   6  -4   6        0.00       10.87     17.08 o 
   7  -4   6       10.58       27.96     19.43 o 
   8  -4   6       21.62       32.03     21.95 o 
  -7  -3   6        8.89       21.19     40.37 o 
  -6  -3   6        0.99       10.22     38.52 o 
  -5  -3   6        0.00      -17.82     35.68 o 
  -4  -3   6        0.59       20.55     23.37 o 
  -3  -3   6       27.86       37.62      7.83 o 
  -2  -3   6      345.08      329.99     50.13 o 
  -1  -3   6       57.37       85.35     11.57 o 
   0  -3   6      138.40      112.39     11.29 o 
   1  -3   6     4857.06     4818.06    172.48 o 
   2  -3   6     2434.96     2272.54    204.44 o 
   3  -3   6      497.46      531.61     44.97 o 
   4  -3   6       19.86       26.07     12.91 o 
   5  -3   6       25.89       44.25     15.27 o 
   6  -3   6        1.22        4.43     17.09 o 
   7  -3   6        0.01       -0.15     21.60 o 
   8  -3   6       91.40       98.30     27.16 o 
  -8  -2   6       11.75       22.69     46.86 o 
  -7  -2   6      159.85      158.89     44.90 o 
  -6  -2   6       92.90      123.54     42.07 o 
  -5  -2   6        3.06       -4.96     15.93 o 
  -4  -2   6      818.70      863.00     19.30 o 
  -3  -2   6     1972.44     2398.44     39.99 o 
  -2  -2   6      363.35      357.11      7.38 o 
  -1  -2   6     4376.94     4172.79     94.94 o 
   0  -2   6     1720.69     1578.32     14.34 o 
   1  -2   6      183.25      144.47     12.01 o 
   2  -2   6      374.46      349.45     74.23 o 
   3  -2   6     2013.88     1962.99    203.00 o 
   4  -2   6      839.28      821.41    142.27 o 
   5  -2   6       98.64       86.29     15.44 o 
   6  -2   6       22.24       26.63     17.17 o 
   7  -2   6       40.09       38.73     18.71 o 
   8  -2   6        6.52        4.40     25.75 o 
  -8  -1   6       16.18       25.85     44.61 o 
  -7  -1   6      240.10      202.29     24.35 o 
  -6  -1   6       53.56       38.47     19.37 o 
  -5  -1   6        0.50       -7.63     19.86 o 
  -4  -1   6      232.72      251.36     12.97 o 
  -3  -1   6       44.88       59.40      9.23 o 
  -2  -1   6     1219.40     1134.32     79.75 o 
  -1  -1   6      222.71      239.10     16.57 o 
   0  -1   6       11.41       15.31      7.06 o 
   1  -1   6      557.36      470.72     21.47 o 
   2  -1   6     7879.02     7462.29    126.31 o 
   3  -1   6     2056.21     1941.91     21.38 o 
   4  -1   6     4978.96     4851.28     38.84 o 
   5  -1   6      273.33      294.71     17.78 o 
   6  -1   6        0.17        5.05     16.56 o 
   7  -1   6       13.62       12.54     25.64 o 
   8  -1   6       66.06       59.96     21.72 o 
  -8   0   6        4.97       20.59     24.74 o 
  -7   0   6       51.68       54.11     22.80 o 
  -6   0   6      175.33      183.49     21.80 o 
  -5   0   6      378.71      401.17     13.37 o 
  -4   0   6      687.08      671.17     17.38 o 
  -3   0   6       20.07       33.56      7.81 o 
  -2   0   6       46.39       37.50      7.58 o 
  -1   0   6        0.23        2.53      7.22 o 
   0   0   6      892.52      905.39     12.37 o 
   1   0   6      596.60      580.73     18.15 o 
   2   0   6     1583.43     1574.56     30.85 o 
   3   0   6       19.76       22.75      8.67 o 
   4   0   6      168.41      150.57     10.46 o 
   5   0   6        1.62       -6.44     12.78 o 
   6   0   6        0.67       -2.07     14.44 o 
   7   0   6      101.09       86.42     20.14 o 
   8   0   6       71.16       48.12     25.90 o 
  -8   1   6       57.46       66.48     25.75 o 
  -7   1   6      449.80      455.63     28.14 o 
  -6   1   6      622.49      645.95     21.99 o 
  -5   1   6       13.35       23.76     12.33 o 
  -4   1   6      153.73      140.28     17.84 o 
  -3   1   6       40.33       40.63      9.02 o 
  -2   1   6        5.64        1.27      8.48 o 
  -1   1   6      414.04      391.66     11.37 o 
   0   1   6       31.43       22.38      9.52 o 
   1   1   6      348.74      317.20     18.07 o 
   2   1   6       35.74       23.33      8.36 o 
   3   1   6       11.60        8.30      8.60 o 
   4   1   6       80.58       69.38     10.10 o 
   5   1   6      234.07      218.63     14.78 o 
   6   1   6      481.35      476.76     22.31 o 
   7   1   6       13.20       26.43     19.05 o 
   8   1   6       64.67       64.02     26.64 o 
  -8   2   6        8.96       31.93     24.92 o 
  -7   2   6      296.29      307.07     26.53 o 
  -6   2   6     2075.34     2114.69     65.54 o 
  -5   2   6        1.18        6.61     12.86 o 
  -4   2   6      201.78      204.77     24.40 o 
  -3   2   6        2.06        0.18      9.49 o 
  -2   2   6     1397.87     1263.11     64.04 o 
  -1   2   6      196.79      152.10     31.05 o 
   0   2   6     2002.17     1949.15     62.67 o 
   1   2   6       30.10       27.17      8.55 o 
   2   2   6       14.71       10.74      9.21 o 
   3   2   6      148.86      151.36     11.00 o 
   4   2   6       43.97       41.54     12.93 o 
   5   2   6     1070.66     1102.22     23.51 o 
   6   2   6      301.51      291.81     23.30 o 
   7   2   6        0.29        5.86     21.58 o 
   8   2   6        0.44       43.34     51.66 o 
  -8   3   6        0.50        9.13     24.87 o 
  -7   3   6       19.27       32.85     19.07 o 
  -6   3   6      914.65     1094.20    172.43 o 
  -5   3   6       36.33       57.38     14.04 o 
  -4   3   6      148.56      127.25     16.13 o 
  -3   3   6        0.32       13.33     10.42 o 
  -2   3   6      616.94      535.06     25.89 o 
  -1   3   6      181.86      165.69     33.47 o 
   0   3   6       93.69       74.55     10.20 o 
   1   3   6      493.58      510.30     18.30 o 
   2   3   6     5390.15     5894.88    129.85 o 
   3   3   6        0.02        3.29     13.40 o 
   4   3   6      513.32      549.87     18.13 o 
   5   3   6       16.65       72.87     19.07 o 
   6   3   6       22.37       13.78     25.13 o 
   7   3   6       18.00       15.72     46.82 o 
  -8   4   6       60.08       35.30     33.82 o 
  -7   4   6      221.61      304.94     34.91 o 
  -6   4   6      221.99      243.37     25.68 o 
  -5   4   6       10.18        4.93     17.30 o 
  -4   4   6      180.18      145.72     22.78 o 
  -3   4   6     1056.03     1106.72     38.31 o 
  -2   4   6       51.97       44.46     14.15 o 
  -1   4   6      234.28      204.79     27.26 o 
   0   4   6       13.76       22.17      9.67 o 
   1   4   6       49.29       48.61     11.53 o 
   2   4   6        1.57       16.06     12.49 o 
   3   4   6        0.35        1.22     14.14 o 
   4   4   6     1846.01     1996.54     33.18 o 
   5   4   6      317.97      412.20     47.79 o 
   6   4   6       78.10       69.07     46.76 o 
   7   4   6        1.51      -11.26     45.72 o 
  -8   5   6       34.92       37.11     28.23 o 
  -7   5   6      566.45      643.60     60.10 o 
  -6   5   6      365.96      418.87     27.14 o 
  -5   5   6       10.90       12.52     18.63 o 
  -4   5   6        1.20       12.79     18.67 o 
  -3   5   6      643.36      688.85     25.82 o 
  -2   5   6       60.59       42.12     15.45 o 
  -1   5   6       98.55       88.42     20.21 o 
   0   5   6      154.91      131.68     28.80 o 
   1   5   6       23.72       13.05     12.46 o 
   2   5   6       81.38       84.21     14.83 o 
   3   5   6      115.82      117.32     39.83 o 
   4   5   6        0.30      -15.84     27.87 o 
   5   5   6       54.69       95.29     40.39 o 
   6   5   6      338.49      433.68     55.84 o 
  -7   6   6      819.30      984.93     57.11 o 
  -6   6   6        5.94       17.00     23.34 o 
  -5   6   6       56.27       94.70     21.29 o 
  -4   6   6       71.20       56.29     21.89 o 
  -3   6   6        0.10        1.54     18.16 o 
  -2   6   6       10.39        8.44     16.91 o 
  -1   6   6        1.74       12.88     15.87 o 
   0   6   6        6.99        7.30     15.01 o 
   1   6   6       14.86       37.27     16.30 o 
   2   6   6      304.92       41.04     50.51 o 
   3   6   6      223.88      184.95     82.68 o 
   4   6   6       73.14       62.29     69.93 o 
   5   6   6        4.24       11.67     31.84 o 
  -6   7   6      367.30      428.68     30.92 o 
  -5   7   6        0.86       30.10     22.83 o 
  -4   7   6      397.16      462.32     35.14 o 
  -3   7   6      128.49      119.05     23.49 o 
  -2   7   6       56.64       57.29     19.43 o 
  -1   7   6     1824.37     1782.54     35.77 o 
   0   7   6        0.02       -4.74     22.45 o 
   1   7   6      818.20      689.16    411.11 o 
   2   7   6        7.08        6.83     53.41 o 
   3   7   6       28.04        4.79     54.89 o 
   4   7   6       58.36       -1.52     58.08 o 
   5   7   6      146.80       21.00     64.02 o 
  -6   8   6       14.61       23.72     26.72 o 
  -5   8   6       17.66       22.39     23.78 o 
  -4   8   6       62.37       49.93     22.24 o 
  -3   8   6       16.42       20.03     21.81 o 
  -2   8   6      393.28      422.12     27.01 o 
  -1   8   6        2.76       14.65     42.21 o 
   0   8   6      257.37      204.44    139.94 o 
   1   8   6        0.40        0.31     33.38 o 
   2   8   6        7.25      -24.61     35.48 o 
   3   8   6        2.85       -7.47     61.04 o 
  -4   9   6      126.19       86.66     25.16 o 
  -3   9   6      288.39      254.25     45.27 o 
  -2   9   6        0.02       65.24     68.77 o 
  -1   9   6        0.75      -17.14     37.30 o 
   0   9   6       37.29       86.16     50.21 o 
   1   9   6      175.23      182.09    151.26 o 
   2   9   6       18.53       37.61     48.43 o 
   0 -10   7       70.37      102.33     61.21 o 
   1 -10   7        6.93       47.70     31.03 o 
   2 -10   7       89.53      151.87     33.90 o 
  -3  -9   7        1.32       97.81     65.23 o 
  -2  -9   7       63.74       88.44     59.63 o 
  -1  -9   7       22.35       27.75     55.77 o 
   0  -9   7       14.12       16.94     30.05 o 
   1  -9   7      166.11      261.89     30.36 o 
   2  -9   7       29.08       29.35     36.90 o 
   3  -9   7        0.50      183.56     71.74 o 
   4  -9   7      109.18      254.95     39.96 o 
   5  -9   7       47.65      102.67     24.75 o 
  -4  -8   7       37.07       58.76     61.19 o 
  -3  -8   7      104.77       74.08     55.66 o 
  -2  -8   7       36.55       74.49     51.94 o 
  -1  -8   7        0.20       20.75     23.31 o 
   0  -8   7       19.45       70.11     24.97 o 
   1  -8   7       50.74       60.72     26.29 o 
   2  -8   7       79.55       88.41     26.77 o 
   3  -8   7       72.21       67.95     22.39 o 
   4  -8   7      175.38      386.03     53.24 o 
   5  -8   7       12.18       19.67     25.14 o 
   6  -8   7       70.79       71.19     25.42 o 
  -5  -7   7        7.36       -5.56     34.99 o 
  -4  -7   7       65.50       97.75     37.64 o 
  -3  -7   7      205.10      178.09     31.44 o 
  -2  -7   7      175.49      216.00     34.71 o 
  -1  -7   7        0.07       16.06     17.28 o 
   0  -7   7       26.70       37.37     21.91 o 
   1  -7   7      230.72      265.12     31.19 o 
   2  -7   7      350.06      357.43     46.17 o 
   3  -7   7      169.51      158.35     28.84 o 
   4  -7   7      290.83      285.72     35.91 o 
   5  -7   7        1.34       30.38     19.76 o 
   6  -7   7       83.57       47.67     22.91 o 
   7  -7   7        4.63       47.07     28.06 o 
  -6  -6   7      240.83      226.40     53.76 o 
  -5  -6   7      175.77      245.56     51.66 o 
  -4  -6   7      101.48       54.00     59.06 o 
  -3  -6   7       78.82      332.73    156.75 o 
  -2  -6   7      261.43      417.97    103.08 o 
  -1  -6   7      105.10      106.38     16.17 o 
   0  -6   7     1989.41     2095.80    117.73 o 
   1  -6   7        1.88       -2.23     13.20 o 
   2  -6   7       91.93      104.13     17.11 o 
   3  -6   7      227.58      182.05     28.34 o 
   4  -6   7      279.33      266.90     22.06 o 
   5  -6   7        5.16       14.95     20.32 o 
   6  -6   7      396.04      307.60     24.83 o 
   7  -6   7        0.48       55.36     26.40 o 
  -7  -5   7       27.78        5.40     47.54 o 
  -6  -5   7        3.53       27.47     45.12 o 
  -5  -5   7      155.42      143.92     44.28 o 
  -4  -5   7      136.97       60.94     65.95 o 
  -3  -5   7       18.94       26.59     35.76 o 
  -2  -5   7      578.81      570.90     20.98 o 
  -1  -5   7        7.10       38.80     13.76 o 
   0  -5   7       54.22       55.97     11.35 o 
   1  -5   7     1788.58     1872.89     62.07 o 
   2  -5   7      987.29     1021.87     25.05 o 
   3  -5   7        7.28        8.00     15.75 o 
   4  -5   7      239.37      237.85     25.00 o 
   5  -5   7      509.01      449.71     38.82 o 
   6  -5   7       10.67       34.75     17.06 o 
   7  -5   7      129.17       67.37     20.85 o 
   8  -5   7        3.94       -4.37     30.15 o 
  -7  -4   7       38.77       52.41     46.55 o 
  -6  -4   7      187.54      160.72     45.72 o 
  -5  -4   7      227.15      256.92     44.06 o 
  -4  -4   7       68.02       52.36     27.56 o 
  -3  -4   7     1011.15     1011.22    521.65 o 
  -2  -4   7     7664.62     8089.78    121.96 o 
  -1  -4   7     3239.83     3587.10    170.12 o 
   0  -4   7      561.08      475.72     13.76 o 
   1  -4   7      370.30      493.31     48.76 o 
   2  -4   7      679.56      645.07     51.85 o 
   3  -4   7      140.62      112.51     18.75 o 
   4  -4   7       13.60        8.07     12.43 o 
   5  -4   7      346.28      320.92     32.55 o 
   6  -4   7        3.36        4.72     18.50 o 
   7  -4   7        6.07       23.90     19.85 o 
   8  -4   7        1.13       30.45     24.88 o 
  -8  -3   7        7.48        1.23     49.42 o 
  -7  -3   7       43.39       38.66     42.83 o 
  -6  -3   7      166.79      156.86     43.59 o 
  -5  -3   7        5.41        4.69     36.44 o 
  -4  -3   7        3.35       20.54     24.48 o 
  -3  -3   7      101.31       95.32      8.06 o 
  -2  -3   7       14.42        7.39      8.14 o 
  -1  -3   7     1581.82     1578.08     35.33 o 
   0  -3   7      521.70      500.76     20.02 o 
   1  -3   7     2552.57     2423.59     93.52 o 
   2  -3   7      272.57      247.10     14.22 o 
   3  -3   7       39.28      269.69    107.27 o 
   4  -3   7        1.12        4.06     13.01 o 
   5  -3   7        5.23       12.80     14.46 o 
   6  -3   7      152.62      121.46     18.50 o 
   7  -3   7       19.80        1.93     19.80 o 
   8  -3   7       12.14       16.66     25.98 o 
  -8  -2   7       65.55       39.13     47.78 o 
  -7  -2   7      126.84      129.94     46.81 o 
  -6  -2   7      620.44      542.61     51.39 o 
  -5  -2   7      565.78      575.82     22.04 o 
  -4  -2   7      674.44      683.83     20.93 o 
  -3  -2   7     1656.53     1595.49     21.32 o 
  -2  -2   7     1262.63     1359.09     31.76 o 
  -1  -2   7        2.82       -0.05      5.80 o 
   0  -2   7     1445.47     1362.05     14.43 o 
   1  -2   7      412.64      367.31     22.77 o 
   2  -2   7      490.33      419.82     30.88 o 
   3  -2   7     1946.62     1954.68     82.76 o 
   4  -2   7        0.33      567.97    233.61 o 
   5  -2   7       91.51       92.95     16.24 o 
   6  -2   7        4.41       -6.49     17.33 o 
   7  -2   7      131.91      102.68     20.06 o 
   8  -2   7        7.52       14.07     25.59 o 
  -8  -1   7       12.54       20.79     45.92 o 
  -7  -1   7      248.85      253.33     24.46 o 
  -6  -1   7       15.46        0.61     18.93 o 
  -5  -1   7        0.16        6.55     16.21 o 
  -4  -1   7        4.27        0.15      7.20 o 
  -3  -1   7      991.78     1045.33     33.06 o 
  -2  -1   7        8.21       19.67      7.28 o 
  -1  -1   7       45.01       46.17      6.56 o 
   0  -1   7      102.31       99.38      8.36 o 
   1  -1   7      262.35      232.82     10.72 o 
   2  -1   7     2208.80     2163.73     93.53 o 
   3  -1   7      900.67      852.52     15.17 o 
   4  -1   7      841.65      793.15     35.78 o 
   5  -1   7      306.37      284.02     18.17 o 
   6  -1   7      635.31      640.14     32.25 o 
   7  -1   7        1.31       -4.75     19.48 o 
   8  -1   7        4.12       23.82     24.75 o 
  -8   0   7       47.09       50.85     25.07 o 
  -7   0   7      891.70      980.23     33.30 o 
  -6   0   7       20.02       33.43     20.09 o 
  -5   0   7        1.85       -3.74     10.17 o 
  -4   0   7       22.99       19.14      7.88 o 
  -3   0   7      286.58      349.60     35.19 o 
  -2   0   7     1246.49     1105.32     60.24 o 
  -1   0   7      303.47      324.36     13.78 o 
   0   0   7      308.55      327.73     10.95 o 
   1   0   7      694.44      699.64     18.93 o 
   2   0   7        4.42        6.81      8.54 o 
   3   0   7       52.90       48.16      9.36 o 
   4   0   7      308.23      294.00     12.03 o 
   5   0   7        3.25        0.51     13.12 o 
   6   0   7       78.11       70.58     15.81 o 
   7   0   7        5.11       29.83     21.79 o 
   8   0   7       93.30       89.33     27.03 o 
  -8   1   7       39.15       56.31     25.10 o 
  -7   1   7       95.37      131.21     24.01 o 
  -6   1   7      476.96      519.33     26.63 o 
  -5   1   7        2.09       -2.83     11.61 o 
  -4   1   7       32.86       31.63     10.11 o 
  -3   1   7     2138.67     2267.36     26.47 o 
  -2   1   7      107.89      108.91     12.22 o 
  -1   1   7      837.56      761.20     14.25 o 
   0   1   7        9.13        7.85      9.31 o 
   1   1   7      567.30      497.36     25.87 o 
   2   1   7     1130.72     1088.58     14.68 o 
   3   1   7        0.94        5.72      8.95 o 
   4   1   7      247.35      237.55     11.81 o 
   5   1   7       38.13       41.37     13.17 o 
   6   1   7      240.18      262.25     20.53 o 
   7   1   7        4.27        0.88     19.14 o 
   8   1   7        0.58       10.03     29.23 o 
  -8   2   7        1.71       27.45     25.15 o 
  -7   2   7      125.06      119.73     24.22 o 
  -6   2   7      395.45      403.88     32.53 o 
  -5   2   7       27.41       21.24     12.71 o 
  -4   2   7      498.47      476.83     18.73 o 
  -3   2   7      358.82      344.44     16.94 o 
  -2   2   7     4741.70     4418.03    190.12 o 
  -1   2   7        2.96       -1.76     11.27 o 
   0   2   7     3628.09     3747.34     53.64 o 
   1   2   7       11.30        4.52      8.61 o 
   2   2   7      257.25      267.38     11.71 o 
   3   2   7      427.99      386.05     13.71 o 
   4   2   7      154.93      143.42     14.29 o 
   5   2   7      694.66      677.38     21.05 o 
   6   2   7      138.89      133.15     21.83 o 
   7   2   7       73.93       91.66     23.77 o 
   8   2   7        7.98       39.56     51.23 o 
  -8   3   7        1.55       10.32     24.75 o 
  -7   3   7       35.98       53.77     19.42 o 
  -6   3   7     1429.07     1486.15     52.68 o 
  -5   3   7        3.42        7.04     13.17 o 
  -4   3   7      487.31      504.98     44.39 o 
  -3   3   7        1.19        8.14     10.97 o 
  -2   3   7     2905.07     2785.17    115.05 o 
  -1   3   7      839.04      793.97     55.93 o 
   0   3   7       91.41       86.75     10.25 o 
   1   3   7      345.37      359.47     19.49 o 
   2   3   7      287.52      331.19     39.05 o 
   3   3   7      291.20      311.53     18.34 o 
   4   3   7      229.59      222.12     15.86 o 
   5   3   7     1222.94     1271.63     31.80 o 
   6   3   7        9.26        9.20     25.91 o 
   7   3   7        0.79        5.78     46.69 o 
  -8   4   7       11.39        6.62     33.45 o 
  -7   4   7      287.81      323.10     32.32 o 
  -6   4   7      579.80      713.44     32.06 o 
  -5   4   7       45.60       33.79     17.77 o 
  -4   4   7       12.77       21.07     12.80 o 
  -3   4   7      604.80      438.24     52.00 o 
  -2   4   7       12.10        8.78     13.76 o 
  -1   4   7       15.28        5.39     14.13 o 
   0   4   7      245.26      208.52     12.10 o 
   1   4   7     1091.14     1175.50     22.33 o 
   2   4   7     1955.07     2168.73     29.98 o 
   3   4   7       19.70       17.85     15.06 o 
   4   4   7        0.00       22.17     25.87 o 
   5   4   7       75.52       73.74     40.73 o 
   6   4   7       99.97      104.94     48.39 o 
   7   4   7        2.00       -2.81     48.09 o 
  -8   5   7       33.15       55.47     28.16 o 
  -7   5   7      184.41      284.71     40.42 o 
  -6   5   7       77.53       69.46     21.72 o 
  -5   5   7       84.83       82.60     19.93 o 
  -4   5   7       24.60       25.30     19.33 o 
  -3   5   7      185.54      143.39     29.83 o 
  -2   5   7        2.34        5.08     15.63 o 
  -1   5   7       56.97       58.03     14.96 o 
   0   5   7        0.50       -8.33     16.24 o 
   1   5   7      253.76      265.70     40.16 o 
   2   5   7        8.83        9.94     14.20 o 
   3   5   7      326.95      348.82     24.57 o 
   4   5   7        0.00       -6.58     27.46 o 
   5   5   7       83.30       87.79     40.84 o 
   6   5   7      578.94      736.21     62.03 o 
  -7   6   7      181.37      279.89     33.76 o 
  -6   6   7        0.15       20.71     26.46 o 
  -5   6   7      348.39      288.49     25.55 o 
  -4   6   7      104.01       88.85     21.80 o 
  -3   6   7       19.05       13.73     18.80 o 
  -2   6   7      172.08      153.02     26.41 o 
  -1   6   7        0.05       -8.76     16.04 o 
   0   6   7      202.70      152.77     40.93 o 
   1   6   7       18.44       24.46     17.39 o 
   2   6   7      156.88       23.15     51.46 o 
   3   6   7       14.40       -7.18     26.89 o 
   4   6   7      275.20      229.29    145.71 o 
   5   6   7       69.21       45.37     35.00 o 
  -6   7   7        7.45       54.32     25.00 o 
  -5   7   7        8.16        8.57     21.83 o 
  -4   7   7      593.36      673.66     62.49 o 
  -3   7   7       54.09       64.66     20.36 o 
  -2   7   7       59.17       47.39     19.34 o 
  -1   7   7      392.66      444.61     24.68 o 
   0   7   7      160.89      179.17     19.78 o 
   3   7   7      156.72      -23.62     56.73 o 
  -5   8   7        0.52       -5.15     23.46 o 
  -4   8   7       79.57       73.91     22.58 o 
  -3   8   7      248.07      181.30     36.40 o 
  -2   8   7      241.85      260.37     25.31 o 
  -1   8   7        3.80       -7.58     35.19 o 
   0   8   7      321.07      273.03    165.48 o 
   1   8   7       14.06       17.77     34.98 o 
   2   8   7        2.25      -20.51     42.17 o 
   3   8   7       15.53       72.51     66.01 o 
  -4   9   7        2.57       17.41     25.29 o 
  -3   9   7       57.85       97.01     25.58 o 
  -2   9   7       38.02       29.37     40.28 o 
  -1   9   7        4.21       -2.68     38.15 o 
   0   9   7      224.03      273.17     55.43 o 
   1   9   7      543.15      372.25    263.07 o 
   0 -10   8       17.56       67.89     58.71 o 
   1 -10   8       52.61       72.83     31.56 o 
   2 -10   8       59.06       82.87     32.95 o 
  -3  -9   8      118.50      145.59     65.02 o 
  -2  -9   8        5.95       10.88     53.91 o 
  -1  -9   8        4.82       32.40     55.01 o 
   0  -9   8        3.20       34.93     30.05 o 
   1  -9   8        7.51       78.73     36.66 o 
   2  -9   8       24.23       29.53     28.41 o 
   3  -9   8       95.27      112.04     31.63 o 
   4  -9   8      719.68      644.45     71.13 o 
  -4  -8   8       21.53       26.49     33.74 o 
  -3  -8   8       17.89       57.76     52.94 o 
  -2  -8   8       30.65       28.81     49.46 o 
   0  -8   8      277.43      322.88     34.22 o 
   1  -8   8        0.08       15.81     23.44 o 
   2  -8   8       20.41       79.40     29.45 o 
   3  -8   8       57.80       54.77     21.75 o 
   4  -8   8       42.33       58.11     22.25 o 
   5  -8   8      133.70       79.46     22.52 o 
   6  -8   8       78.70       73.87     28.44 o 
  -5  -7   8        1.16        0.96     45.44 o 
  -4  -7   8       36.45       56.70     33.61 o 
  -3  -7   8        5.68       12.73     27.60 o 
  -2  -7   8      329.19      299.38     31.91 o 
  -1  -7   8      223.06      253.77     19.54 o 
   0  -7   8        0.50        5.06     20.83 o 
   1  -7   8      123.26      144.04     23.22 o 
   2  -7   8        8.32       65.28     17.53 o 
   3  -7   8      285.65      302.03     22.37 o 
   4  -7   8      536.80      545.50     27.18 o 
   5  -7   8       68.74       56.66     20.21 o 
   6  -7   8       23.43       48.38     26.39 o 
   7  -7   8       77.92       59.09     28.20 o 
  -6  -6   8      112.51      117.43     52.58 o 
  -5  -6   8      122.63      177.10     51.56 o 
  -4  -6   8        7.39       10.90     30.51 o 
  -3  -6   8     1281.76     1220.34     44.39 o 
  -2  -6   8     2063.39     2422.97    366.49 o 
  -1  -6   8       22.74       16.29     15.13 o 
   0  -6   8       11.93      117.25     19.90 o 
   1  -6   8       64.17       40.69     14.43 o 
   2  -6   8      869.08      785.80     53.19 o 
   3  -6   8        0.04        8.57     17.39 o 
   4  -6   8      298.38      249.44     31.67 o 
   5  -6   8      376.79      325.05     62.11 o 
   6  -6   8       44.35       39.88     24.69 o 
   7  -6   8       40.78       79.37     25.79 o 
  -7  -5   8       19.89       11.13     48.10 o 
  -6  -5   8      609.49      613.10     60.13 o 
  -5  -5   8        4.09       39.23     42.64 o 
  -4  -5   8        1.47       -5.62     29.60 o 
  -3  -5   8       14.48       29.40     26.23 o 
  -2  -5   8      142.00      163.38     17.78 o 
  -1  -5   8      150.97      150.52     14.76 o 
   0  -5   8       19.46       15.23      9.32 o 
   1  -5   8     2612.13     2646.73     52.92 o 
   2  -5   8     1754.15     1696.75     31.54 o 
   3  -5   8      168.69      138.87     29.26 o 
   4  -5   8       15.09       27.64     14.31 o 
   5  -5   8      417.54      392.69     42.52 o 
   6  -5   8       55.65       58.37     19.09 o 
   7  -5   8       13.34       14.48     23.42 o 
   8  -5   8        0.00        1.01     25.78 o 
  -7  -4   8        9.74       50.17     46.27 o 
  -6  -4   8      151.43      226.59     47.87 o 
  -5  -4   8      463.21      480.81     50.49 o 
  -4  -4   8      227.98      189.73    111.40 o 
  -3  -4   8      215.66      248.65    110.04 o 
  -2  -4   8     4816.93     4801.10     48.70 o 
  -1  -4   8      425.35      378.54     14.99 o 
   0  -4   8     1401.72     1301.50     38.80 o 
   1  -4   8     1471.82     1440.29     22.24 o 
   2  -4   8     1768.12     1519.86    282.26 o 
   3  -4   8     1378.63     1301.95    265.93 o 
   4  -4   8      116.25       64.60     18.08 o 
   5  -4   8       69.70       84.08     17.80 o 
   6  -4   8       15.59       15.43     17.91 o 
   7  -4   8      175.92      173.74     22.81 o 
   8  -4   8        0.86        0.16     21.97 o 
  -8  -3   8        0.63       -6.73     49.86 o 
  -7  -3   8      238.56      194.16     48.13 o 
  -6  -3   8       25.34       29.89     39.10 o 
  -5  -3   8       65.76       54.11     36.83 o 
  -4  -3   8        1.04       13.59     25.34 o 
  -3  -3   8     1071.69     1110.87     68.85 o 
  -2  -3   8      111.78      103.27      7.46 o 
  -1  -3   8     3638.24     3771.25     42.95 o 
   0  -3   8      175.76      149.67     15.84 o 
   1  -3   8      457.83      409.76     35.95 o 
   2  -3   8       31.38       26.81     12.10 o 
   3  -3   8      138.00      115.99     21.01 o 
   4  -3   8        9.10        5.44     13.29 o 
   5  -3   8      199.74      137.21     33.79 o 
   6  -3   8        8.67       26.91     17.96 o 
   7  -3   8        1.43        3.45     19.77 o 
   8  -3   8       25.88       37.14     27.34 o 
  -8  -2   8      115.66      129.62     49.43 o 
  -7  -2   8     1019.10      959.11     64.01 o 
  -6  -2   8      544.34      576.89     51.93 o 
  -5  -2   8     1010.67     1120.06     26.44 o 
  -4  -2   8     1146.80     1210.63     42.33 o 
  -3  -2   8     2086.85     2037.04     45.51 o 
  -2  -2   8      878.79      963.16     57.94 o 
  -1  -2   8       99.43       87.19      6.83 o 
   0  -2   8      817.99      828.14     89.35 o 
   1  -2   8      223.44      203.07     13.93 o 
   2  -2   8      480.24      498.16     35.72 o 
   3  -2   8       29.02       20.93     12.37 o 
   4  -2   8      232.46      191.76     31.33 o 
   5  -2   8      195.55      169.82     15.78 o 
   6  -2   8      103.36       91.83     18.65 o 
   7  -2   8       85.33       71.49     20.03 o 
   8  -2   8       25.56       30.02     22.88 o 
  -8  -1   8      478.66      478.83     57.08 o 
  -7  -1   8       58.20       68.69     29.74 o 
  -6  -1   8       93.30       82.67     19.44 o 
  -5  -1   8        5.56        6.91     16.24 o 
  -4  -1   8       59.65       56.29      9.87 o 
  -3  -1   8        1.50      -10.43     10.43 o 
  -2  -1   8       36.40       27.65      7.82 o 
  -1  -1   8     1525.57     1443.42     20.52 o 
   0  -1   8        0.09       -0.25      8.50 o 
   1  -1   8      780.02      792.15     53.28 o 
   2  -1   8        1.99        2.33     10.25 o 
   3  -1   8      251.84      252.61     11.97 o 
   4  -1   8      342.79      320.16     21.53 o 
   5  -1   8        3.85        7.80     13.84 o 
   6  -1   8       89.15       85.19     16.46 o 
   7  -1   8       10.08        7.99     19.96 o 
   8  -1   8      169.52      113.93     23.40 o 
  -8   0   8       87.10      105.31     25.85 o 
  -7   0   8     1448.39     1564.49     38.49 o 
  -6   0   8      328.52      301.53     23.66 o 
  -5   0   8       69.06       66.63     12.94 o 
  -4   0   8       43.05       53.53      9.40 o 
  -3   0   8      355.11      358.22     10.76 o 
  -2   0   8        0.04        1.33      9.76 o 
  -1   0   8        0.23        8.60      8.36 o 
   0   0   8     7633.08     7321.97     33.46 o 
   1   0   8       16.98       17.16      9.59 o 
   2   0   8       76.87       63.25      9.30 o 
   3   0   8       16.40       17.94      9.45 o 
   4   0   8      367.15      330.87     19.01 o 
   5   0   8       12.29        6.27     13.56 o 
   6   0   8      725.95      702.60     22.01 o 
   7   0   8        1.68       19.83     22.72 o 
   8   0   8       30.04       44.20     22.46 o 
  -8   1   8       24.86       19.66     24.65 o 
  -7   1   8      300.56      353.29     42.45 o 
  -6   1   8      289.13      248.52     23.77 o 
  -5   1   8       42.70       36.29     11.74 o 
  -4   1   8      397.92      332.21     29.52 o 
  -3   1   8       30.25       25.41      9.58 o 
  -2   1   8      757.01      714.97     24.03 o 
  -1   1   8      359.21      333.92     15.26 o 
   0   1   8        0.01       -2.58      9.49 o 
   1   1   8      254.18      220.70     30.40 o 
   2   1   8      790.06      813.20     13.99 o 
   3   1   8      126.54      111.95     10.29 o 
   4   1   8       64.13       53.74     10.77 o 
   5   1   8      606.27      595.63     20.33 o 
   6   1   8      314.79      318.76     21.57 o 
   7   1   8      100.21      119.41     21.14 o 
   8   1   8        8.87       10.40     25.70 o 
  -8   2   8      313.64      298.88     42.31 o 
  -7   2   8       56.54       55.68     22.57 o 
  -6   2   8      206.67      236.76     19.55 o 
  -5   2   8      432.96      402.99     31.42 o 
  -4   2   8        5.31       -7.73     10.83 o 
  -3   2   8     3136.01     3124.03    130.96 o 
  -2   2   8     3898.87     3792.87     95.58 o 
  -1   2   8       43.11       38.67     12.18 o 
   0   2   8     7766.76     8024.02    115.70 o 
   1   2   8     1553.72     1594.08     39.18 o 
   2   2   8     2901.03     3112.36     62.32 o 
   3   2   8      417.12      383.70     14.05 o 
   4   2   8      368.82      364.76     15.12 o 
   5   2   8      334.18      353.69     18.94 o 
   6   2   8       43.21       57.04     21.02 o 
   7   2   8       50.03       77.70     24.06 o 
   8   2   8        3.91      -19.68     51.28 o 
  -8   3   8      248.52      334.66     68.98 o 
  -7   3   8        4.27       12.79     22.08 o 
  -6   3   8       62.40       71.48     16.32 o 
  -5   3   8       38.23       25.36     14.67 o 
  -4   3   8      309.15      295.14     28.03 o 
  -3   3   8      326.45      275.77     28.24 o 
  -2   3   8     2390.46     2390.72     28.26 o 
  -1   3   8       91.33       58.63     15.59 o 
   0   3   8       33.89       50.77     10.46 o 
   1   3   8      377.49      385.84     14.62 o 
   2   3   8      367.36      403.30     23.09 o 
   3   3   8      177.59      187.14     14.70 o 
   4   3   8      297.98      249.57     16.84 o 
   5   3   8      216.79      250.47     22.21 o 
   6   3   8       66.13       63.17     27.41 o 
   7   3   8      170.23      233.79     52.94 o 
  -8   4   8       97.96      107.95     35.39 o 
  -7   4   8      277.04      387.68     49.95 o 
  -6   4   8     1737.18     1755.33     61.50 o 
  -5   4   8      190.72      145.96     25.06 o 
  -4   4   8       91.90       72.89     18.44 o 
  -3   4   8       49.71       44.84     17.41 o 
  -2   4   8       41.34       31.50     14.61 o 
  -1   4   8       18.15        9.96     16.53 o 
   0   4   8        2.71        4.44     10.46 o 
   1   4   8      541.22      537.31     26.08 o 
   2   4   8      170.96      178.13     28.63 o 
   3   4   8       38.22       35.01     14.92 o 
   4   4   8      106.66      109.33     19.05 o 
   5   4   8       87.70      123.14     42.68 o 
   6   4   8      956.29     1028.55     67.97 o 
   7   4   8       40.82       65.65     51.37 o 
  -8   5   8        0.63       34.84     35.43 o 
  -7   5   8      219.89      317.41     28.22 o 
  -6   5   8      103.35       75.84     22.11 o 
  -5   5   8       26.38       14.43     21.40 o 
  -4   5   8      122.39       93.99     24.32 o 
  -3   5   8      203.64      178.90     36.74 o 
  -2   5   8        0.00       -5.60     15.90 o 
  -1   5   8        5.80       12.72     16.91 o 
   0   5   8        2.00       -6.20     16.29 o 
   1   5   8       58.12       47.40     16.44 o 
   2   5   8       61.64       53.81     14.74 o 
   3   5   8       34.39       30.99     15.72 o 
   4   5   8       28.62       60.84     37.36 o 
   5   5   8        0.18      -19.37     38.27 o 
   6   5   8       93.40      130.00     47.75 o 
  -7   6   8        0.94      108.58     27.23 o 
  -6   6   8       49.58       52.38     22.77 o 
  -5   6   8        3.79       21.71     20.41 o 
  -4   6   8      390.29      402.31     27.24 o 
  -3   6   8       57.36       30.83     19.48 o 
  -2   6   8      874.84      877.97     30.00 o 
  -1   6   8       18.69       17.04     16.67 o 
   0   6   8      280.01      277.65     62.61 o 
   1   6   8       18.57       16.42     17.92 o 
   2   6   8        0.22      -21.69     48.27 o 
   4   6   8       38.16       18.56     31.51 o 
   5   6   8        1.67       -1.79     33.52 o 
  -6   7   8        1.17        1.16     24.89 o 
  -5   7   8       14.69       -5.38     21.96 o 
  -4   7   8        2.28       71.84     34.02 o 
  -3   7   8       57.90       28.16     20.23 o 
  -2   7   8      138.00      133.27     33.28 o 
  -1   7   8       54.79       40.85     19.70 o 
   0   7   8        8.37       12.73     17.28 o 
   2   7   8      368.10      -31.63     56.80 o 
   3   7   8        7.76      -15.17     56.96 o 
  -5   8   8        0.60        0.33     28.58 o 
  -4   8   8      131.66       92.12     26.97 o 
  -3   8   8      184.49      179.11     36.41 o 
  -2   8   8        0.42       25.49     20.96 o 
  -1   8   8        4.26       -7.30     24.27 o 
   0   8   8       69.18       42.67     41.52 o 
   1   8   8        2.09        1.53     35.46 o 
   2   8   8       77.20      -19.35     65.04 o 
   3   8   8        0.72       51.69     67.85 o 
  -4   9   8        3.21       34.02     24.50 o 
  -3   9   8      312.19      287.79     42.87 o 
  -2   9   8      419.26      242.61    180.22 o 
  -1   9   8        6.51       17.41     38.49 o 
   0   9   8      336.65      326.20     58.64 o 
   1   9   8       54.86      100.98     49.56 o 
   1 -10   9       26.40       70.74     35.64 o 
   2 -10   9        0.71       26.97     36.90 o 
  -1  -9   9        5.43       12.33     51.02 o 
   0  -9   9        2.87        7.47     29.28 o 
   1  -9   9        1.34       21.93     25.92 o 
   2  -9   9       28.25       39.95     27.66 o 
   3  -9   9      208.48      207.47     38.54 o 
   4  -9   9       54.45      208.67     43.99 o 
  -4  -8   9       19.43       56.71     34.84 o 
  -3  -8   9       43.41       25.62     25.68 o 
  -2  -8   9       37.65       44.67     48.64 o 
  -1  -8   9       23.78       49.24     46.76 o 
   0  -8   9       76.22      147.31     24.19 o 
   1  -8   9        6.56       23.59     23.35 o 
   2  -8   9      348.49      355.82     68.56 o 
   3  -8   9        4.80       35.55     26.69 o 
   4  -8   9       63.29       51.84     22.29 o 
   5  -8   9        0.21       48.87     24.35 o 
   6  -8   9       76.65       29.47     28.62 o 
  -5  -7   9       51.74       34.42     47.99 o 
  -4  -7   9        1.67       26.16     31.76 o 
  -3  -7   9       22.86       26.34     24.69 o 
  -2  -7   9        0.64       21.27     26.72 o 
  -1  -7   9      157.75      193.44     21.01 o 
   0  -7   9       36.30       21.72     20.85 o 
   1  -7   9      284.50      251.34     24.99 o 
   2  -7   9     1552.91     1495.38     34.73 o 
   3  -7   9        1.49       25.45     21.80 o 
   4  -7   9      259.23      277.90     24.66 o 
   5  -7   9      139.07      117.80     23.76 o 
   6  -7   9       20.09       37.14     25.22 o 
  -6  -6   9        0.32        8.78     50.69 o 
  -5  -6   9        1.19       41.01     47.19 o 
  -4  -6   9        6.72       21.69     31.84 o 
  -3  -6   9      196.67      258.86     52.09 o 
  -2  -6   9     3537.39     3886.84    344.43 o 
  -1  -6   9      338.25      360.60     18.94 o 
   0  -6   9      201.41      220.34     21.14 o 
   1  -6   9      168.90      175.95     15.75 o 
   2  -6   9     2104.34     2072.14     36.54 o 
   3  -6   9      795.43      626.50    144.07 o 
   4  -6   9      134.62      120.30     18.26 o 
   5  -6   9      244.61      233.19     25.76 o 
   6  -6   9       60.23       54.93     24.71 o 
   7  -6   9        5.47       74.15     44.25 o 
  -7  -5   9       18.38        8.64     48.33 o 
  -6  -5   9       65.67      101.64     47.64 o 
  -5  -5   9       17.53       16.03     42.75 o 
  -4  -5   9       36.18       65.38     32.24 o 
  -3  -5   9      183.28      244.28     78.82 o 
  -2  -5   9      830.28      690.02     41.43 o 
  -1  -5   9     1691.81     1808.79     60.31 o 
   0  -5   9       21.77       19.70      9.90 o 
   1  -5   9     2151.05     2198.43     45.72 o 
   2  -5   9        1.26       29.50     14.95 o 
   3  -5   9      103.90       96.91     17.07 o 
   4  -5   9        9.48       17.16     15.15 o 
   5  -5   9      106.52       69.07     19.37 o 
   6  -5   9       29.92       29.75     18.92 o 
   7  -5   9       18.72       -8.07     28.19 o 
  -7  -4   9        0.68      -15.57     46.78 o 
  -6  -4   9      181.58      177.31     48.64 o 
  -5  -4   9        4.35       28.71     41.10 o 
  -4  -4   9       14.00       15.09     29.68 o 
  -3  -4   9      169.40      126.19     36.80 o 
  -2  -4   9      420.23      381.02     46.46 o 
  -1  -4   9      847.71      715.44     35.09 o 
   0  -4   9      994.04      917.62     53.60 o 
   1  -4   9     1706.59     1625.47     20.33 o 
   2  -4   9     2780.79     2176.95    375.47 o 
   3  -4   9       57.48       51.12     17.19 o 
   4  -4   9       19.02       18.48     14.40 o 
   5  -4   9       52.00       39.52     16.25 o 
   6  -4   9        0.01       13.14     18.50 o 
   7  -4   9       20.88       27.97     21.17 o 
   8  -4   9      104.11      108.27     24.23 o 
  -8  -3   9       47.63       85.88     52.00 o 
  -7  -3   9       84.50       71.15     47.45 o 
  -6  -3   9       28.72       47.53     39.30 o 
  -5  -3   9      139.64       93.97     38.93 o 
  -4  -3   9        0.01       10.18     25.94 o 
  -3  -3   9       97.54       78.64     11.37 o 
  -2  -3   9        8.90        5.63      4.62 o 
  -1  -3   9     1107.79     1185.91     48.64 o 
   0  -3   9       11.07       13.39      7.42 o 
   1  -3   9     1948.89     1893.95     45.18 o 
   2  -3   9     1858.65     1616.21    271.61 o 
   3  -3   9     2371.56     2336.98     52.10 o 
   4  -3   9       36.12       22.53     13.88 o 
   5  -3   9        1.55        5.68     16.21 o 
   6  -3   9       66.85       76.44     19.45 o 
   7  -3   9       45.94       30.51     20.73 o 
   8  -3   9      111.55      119.21     23.60 o 
  -8  -2   9      289.24      248.42     54.40 o 
  -7  -2   9      173.25      229.02     48.12 o 
  -6  -2   9       36.79       25.46     40.07 o 
  -5  -2   9      821.36      832.34     24.25 o 
  -4  -2   9      145.70      134.12     13.94 o 
  -3  -2   9     2142.03     2007.17     75.16 o 
  -2  -2   9       94.39       91.75      8.01 o 
  -1  -2   9      278.08      270.03     17.96 o 
   0  -2   9     2625.87     2751.60    296.72 o 
   1  -2   9      612.09      532.26     37.48 o 
   2  -2   9     1001.75     1033.54     19.02 o 
   3  -2   9     1940.75     1723.15    208.25 o 
   4  -2   9      794.67      730.99     42.08 o 
   5  -2   9        0.02       18.70     14.78 o 
   6  -2   9       30.26       15.42     15.91 o 
   7  -2   9      259.70      238.87     20.18 o 
   8  -2   9       59.02       65.45     23.33 o 
  -8  -1   9      119.86      131.75     50.57 o 
  -7  -1   9      167.10      197.72     29.57 o 
  -6  -1   9      261.20      275.34     22.27 o 
  -5  -1   9       81.96       90.93     17.30 o 
  -4  -1   9       98.39       72.04     13.21 o 
  -3  -1   9       79.02       76.24     11.61 o 
  -2  -1   9       40.03       39.41      8.10 o 
  -1  -1   9      336.87      369.81     20.35 o 
   0  -1   9       24.23       21.28      9.22 o 
   1  -1   9      135.01      139.20     10.81 o 
   2  -1   9      118.19      127.79     11.34 o 
   3  -1   9      289.65      290.21     14.23 o 
   4  -1   9        0.33       -1.63     11.14 o 
   5  -1   9        0.12       10.99     14.08 o 
   6  -1   9      145.26      147.82     17.43 o 
   7  -1   9      448.39      404.99     21.53 o 
   8  -1   9       49.54       18.72     23.07 o 
  -8   0   9       78.98       58.09     24.96 o 
  -7   0   9      188.25      296.62     26.44 o 
  -6   0   9       38.60       27.82     20.10 o 
  -5   0   9       40.99       44.53     16.68 o 
  -4   0   9     1172.15     1255.49     34.06 o 
  -3   0   9      432.41      451.05     11.68 o 
  -2   0   9      147.28      107.71     11.04 o 
  -1   0   9       41.06       33.63      9.21 o 
   0   0   9      939.71      886.89     14.45 o 
   1   0   9       32.95       33.73      9.95 o 
   2   0   9      527.02      523.66     15.67 o 
   3   0   9      196.54      209.97     11.36 o 
   4   0   9      183.27      155.49     11.88 o 
   5   0   9      182.71      176.55     15.95 o 
   6   0   9       62.94       68.32     16.80 o 
   7   0   9       14.52       21.55     19.98 o 
   8   0   9       28.70       41.02     23.08 o 
  -8   1   9       18.89       21.79     24.37 o 
  -7   1   9     1464.26     1523.55     40.83 o 
  -6   1   9      354.48      345.55     25.04 o 
  -5   1   9        5.67       -0.54     11.62 o 
  -4   1   9      278.08      275.16     12.88 o 
  -3   1   9     1054.49     1054.11     57.13 o 
  -2   1   9     1221.91     1199.61     22.03 o 
  -1   1   9     1029.66     1002.71     20.66 o 
   0   1   9        0.65        7.89      9.98 o 
   1   1   9      685.58      707.37     16.20 o 
   2   1   9      458.67      481.14     13.23 o 
   3   1   9      110.51      109.03     10.74 o 
   4   1   9       32.99       34.17     10.98 o 
   5   1   9     1490.74     1496.17     25.97 o 
   6   1   9     1086.21     1153.42     25.33 o 
   7   1   9       96.05      116.14     21.29 o 
   8   1   9       24.00       13.14     25.85 o 
  -8   2   9       87.10      128.23     27.33 o 
  -7   2   9        3.08        5.56     22.32 o 
  -6   2   9     1357.31     1487.59     39.65 o 
  -5   2   9      638.05      598.29     20.66 o 
  -4   2   9       99.26       92.61     12.20 o 
  -3   2   9      267.99      235.83     20.81 o 
  -2   2   9     3192.11     3316.67     43.60 o 
  -1   2   9      298.02      255.88     47.12 o 
   0   2   9     6031.76     6539.70     68.56 o 
   1   2   9     8442.67     9381.74    148.68 o 
   2   2   9      728.44      745.91     15.90 o 
   3   2   9       39.95       40.59     11.51 o 
   4   2   9      132.81      140.98     13.66 o 
   5   2   9      499.74      514.22     21.04 o 
   6   2   9      132.41      143.76     22.98 o 
   7   2   9       65.94       50.19     23.68 o 
  -8   3   9      154.39      243.41     42.62 o 
  -7   3   9       16.75       32.56     22.42 o 
  -6   3   9      287.03      384.97     49.74 o 
  -5   3   9      219.60      173.16     28.76 o 
  -4   3   9      100.25       99.89     21.20 o 
  -3   3   9      423.73      399.80     26.49 o 
  -2   3   9     1347.48     1284.83     81.09 o 
  -1   3   9        7.10        0.97     12.78 o 
   0   3   9       10.48       11.15     10.09 o 
   1   3   9        7.45        7.84     10.61 o 
   2   3   9      493.54      483.51     17.07 o 
   3   3   9        7.64        5.13     11.96 o 
   4   3   9       21.47       12.17     14.68 o 
   5   3   9        0.24        4.58     22.38 o 
   6   3   9        0.43       -0.95     21.40 o 
   7   3   9      139.16      147.72     51.97 o 
  -8   4   9       31.59        0.75     33.33 o 
  -7   4   9      594.48      679.68     30.71 o 
  -6   4   9      214.44      269.34     44.48 o 
  -5   4   9       25.82       19.59     20.00 o 
  -4   4   9      115.33      114.72     19.99 o 
  -3   4   9      136.07      150.97     19.23 o 
  -2   4   9      126.27      106.63     29.40 o 
  -1   4   9       63.59       49.05      7.23 o 
   0   4   9        5.76        1.32     10.33 o 
   1   4   9        2.27       -2.01     12.21 o 
   2   4   9        5.03       -3.36     13.95 o 
   3   4   9       23.94       18.83     15.28 o 
   4   4   9      208.03      206.12     20.44 o 
   5   4   9      629.68      721.55     56.45 o 
   6   4   9      370.09      463.16     56.16 o 
   7   4   9       57.51       17.02     50.51 o 
  -7   5   9      137.48      122.33     25.23 o 
  -6   5   9       32.00        7.47     21.50 o 
  -5   5   9      122.38      106.90     23.31 o 
  -4   5   9       55.96       57.46     19.74 o 
  -3   5   9      213.83      206.86     32.58 o 
  -2   5   9       15.64        5.93     16.54 o 
  -1   5   9      398.58      352.16     24.36 o 
   0   5   9        2.19        1.33     16.95 o 
   1   5   9        4.72        2.27     13.20 o 
   2   5   9        3.24       19.43     14.68 o 
   3   5   9       44.50       35.09     16.06 o 
   4   5   9       14.60       32.70     35.45 o 
   5   5   9       14.64       -1.53     39.83 o 
   6   5   9      880.67     1068.75     71.10 o 
  -7   6   9      372.88      455.17     32.32 o 
  -6   6   9        1.72       -8.12     22.86 o 
  -5   6   9      270.83      282.06     27.62 o 
  -4   6   9       55.35       46.13     21.38 o 
  -3   6   9       12.16       -2.68     19.41 o 
  -2   6   9     1707.42     1692.13     36.41 o 
  -1   6   9        2.89       10.65     18.10 o 
   0   6   9     1205.15     1193.65     34.73 o 
   1   6   9       35.67       37.26     19.44 o 
   2   6   9      388.40      308.18    190.65 o 
   3   6   9      217.51      -14.14     51.92 o 
   4   6   9       19.69       11.45     54.60 o 
   5   6   9      173.23      142.50     99.59 o 
  -6   7   9        0.69       41.85     24.75 o 
  -5   7   9       66.28       71.05     23.03 o 
  -4   7   9      124.66      116.11     25.67 o 
  -3   7   9       17.71       26.21     20.78 o 
  -2   7   9       44.80       38.13     19.88 o 
  -1   7   9      217.87      204.41     22.74 o 
   0   7   9      384.18      404.11     24.15 o 
   2   7   9      147.98       14.00     56.75 o 
   3   7   9        1.19       -9.07     58.30 o 
   4   7   9       82.03       11.55     63.86 o 
  -5   8   9       49.38       58.57     25.13 o 
  -4   8   9       95.90       80.57     26.13 o 
  -3   8   9        1.37       19.92     22.54 o 
  -2   8   9       85.40       77.39     22.88 o 
  -1   8   9       92.27       99.69     29.34 o 
   0   8   9      207.98      179.13    141.53 o 
   1   8   9       34.95        6.61     35.88 o 
   2   8   9        9.35      -10.20     64.67 o 
  -3   9   9      104.68       91.26     27.22 o 
  -2   9   9       66.25       54.67     78.37 o 
  -1   9   9      176.20      121.09     87.10 o 
   0   9   9       13.71       26.89     39.30 o 
   1   9   9      634.07      578.43    343.15 o 
   1 -10  10        7.57       16.55     35.29 o 
  -2  -9  10       29.92       27.93     40.11 o 
  -1  -9  10       11.80       31.22     52.13 o 
   0  -9  10        0.40        1.93     29.85 o 
   1  -9  10        0.00        7.27     30.66 o 
   2  -9  10        0.51       -3.73     31.34 o 
   3  -9  10        9.72       38.45     30.49 o 
   4  -9  10        4.96       44.85     32.11 o 
  -4  -8  10       47.36       78.39     34.73 o 
  -3  -8  10        0.25       34.13     36.27 o 
  -2  -8  10        0.02       17.63     33.86 o 
   0  -8  10      104.29       87.29     24.06 o 
   1  -8  10        9.21       24.52     23.10 o 
   2  -8  10        6.41      106.29     38.48 o 
   3  -8  10      192.27      138.87     51.70 o 
   4  -8  10        2.41       14.38     22.76 o 
   5  -8  10        1.25        7.79     23.94 o 
   6  -8  10      129.11       81.00     30.34 o 
  -5  -7  10        9.30       35.32     46.91 o 
  -4  -7  10        7.90      111.71    106.72 o 
  -2  -7  10      110.47       73.02     23.32 o 
  -1  -7  10       21.15       31.72     17.45 o 
   0  -7  10        0.23        5.00     20.63 o 
   1  -7  10       14.24       52.59     22.39 o 
   2  -7  10      149.26      228.24     25.68 o 
   3  -7  10       42.00       32.45     18.46 o 
   4  -7  10       60.13       68.53     26.41 o 
   5  -7  10       70.05      101.72     23.01 o 
   6  -7  10      307.69      285.47     29.82 o 
  -6  -6  10       31.93       43.56     51.61 o 
  -5  -6  10       43.57       39.56     46.44 o 
  -4  -6  10       82.75       87.42     43.52 o 
  -3  -6  10      513.87      421.30     79.54 o 
  -2  -6  10      125.95      285.82     75.07 o 
  -1  -6  10      245.42      279.96     17.04 o 
   0  -6  10      235.96      255.34     24.96 o 
   1  -6  10        1.57        2.41     13.52 o 
   2  -6  10     5374.98     5264.66     61.61 o 
   3  -6  10      370.84      402.45     22.23 o 
   4  -6  10       22.21       34.31     17.15 o 
   5  -6  10      265.93      245.57     30.49 o 
   6  -6  10       34.62       29.35     23.96 o 
   7  -6  10       29.48        9.57     27.68 o 
  -7  -5  10        1.46        9.48     52.83 o 
  -6  -5  10       30.16       46.16     50.33 o 
  -5  -5  10       37.42        1.05     43.14 o 
  -4  -5  10      235.09      210.88     81.09 o 
  -3  -5  10      553.69      439.08    161.94 o 
  -2  -5  10      127.53      106.21     15.73 o 
  -1  -5  10       13.08       21.56     12.67 o 
   0  -5  10        5.91       -1.93      8.74 o 
   1  -5  10      913.24      869.20     49.55 o 
   2  -5  10        0.45        0.80     13.96 o 
   3  -5  10        1.52       21.67     15.97 o 
   4  -5  10       34.16       31.14     15.58 o 
   5  -5  10       26.08       23.33     17.06 o 
   6  -5  10       21.57        9.43     18.82 o 
   7  -5  10        4.06        2.78     23.74 o 
  -7  -4  10      143.07      157.89     50.70 o 
  -6  -4  10      220.31      256.29     49.82 o 
  -5  -4  10       38.11       88.13     44.74 o 
  -4  -4  10       25.86        9.20     31.46 o 
  -3  -4  10      212.86      198.98     89.53 o 
  -2  -4  10      586.88      562.45     30.02 o 
  -1  -4  10      979.38      927.19     59.22 o 
   0  -4  10     1802.28     1663.44     20.07 o 
   1  -4  10       35.66       39.08      9.88 o 
   2  -4  10      606.31      536.00     32.31 o 
   3  -4  10       39.71       20.87     15.30 o 
   4  -4  10       36.91       41.20     15.15 o 
   5  -4  10      234.86      206.65     26.35 o 
   6  -4  10      545.53      453.61     28.37 o 
   7  -4  10      313.89      284.40     25.04 o 
   8  -4  10        4.12       11.45     23.24 o 
  -7  -3  10        4.06       21.66     44.48 o 
  -6  -3  10        6.76       18.32     42.07 o 
  -5  -3  10        5.06       -4.69     38.08 o 
  -4  -3  10       18.51       16.66     28.51 o 
  -3  -3  10        6.59        6.48      9.41 o 
  -2  -3  10       33.11       35.75      5.57 o 
  -1  -3  10      540.21      542.41     41.27 o 
   0  -3  10       21.99       25.03      9.09 o 
   1  -3  10     1680.49     1664.07     34.54 o 
   2  -3  10      361.79      302.23     27.12 o 
   3  -3  10       85.26       83.22     16.47 o 
   4  -3  10        3.27       11.42     14.20 o 
   5  -3  10       47.42       43.68     16.66 o 
   6  -3  10      133.85       90.75     19.82 o 
   7  -3  10      105.20       64.30     19.34 o 
   8  -3  10        3.53        9.77     20.81 o 
  -8  -2  10      583.76      575.85     63.58 o 
  -7  -2  10      115.16       99.86     47.22 o 
  -6  -2  10        0.00       -8.32     40.05 o 
  -5  -2  10       11.72       15.09     16.43 o 
  -4  -2  10      130.16      115.79     13.82 o 
  -3  -2  10        0.07        6.98     10.52 o 
  -2  -2  10      730.23      753.96     30.87 o 
  -1  -2  10      752.15      752.45     17.74 o 
   0  -2  10     1769.25     1882.96     21.92 o 
   1  -2  10      885.86      876.49     28.70 o 
   2  -2  10      292.51      224.67     27.76 o 
   3  -2  10     2622.03     2427.03     26.52 o 
   4  -2  10      800.99      724.60     21.16 o 
   5  -2  10      975.33      924.49     61.32 o 
   6  -2  10      168.43      173.06     18.22 o 
   7  -2  10        8.67       25.84     18.51 o 
   8  -2  10       52.59       64.95     24.18 o 
  -8  -1  10      170.69      145.42     47.91 o 
  -7  -1  10      661.35      680.26     37.46 o 
  -6  -1  10        0.01        4.34     19.44 o 
  -5  -1  10       24.30       29.94     16.99 o 
  -4  -1  10       80.14       89.90     13.21 o 
  -3  -1  10      166.67      152.27     12.63 o 
  -2  -1  10      100.14      101.07      9.21 o 
  -1  -1  10      290.11      275.99     17.17 o 
   0  -1  10        7.44        8.47      9.39 o 
   1  -1  10        7.54       14.58     10.11 o 
   2  -1  10       63.44       63.28     11.23 o 
   3  -1  10       43.65       42.15     11.04 o 
   4  -1  10      412.60      363.10     14.67 o 
   5  -1  10       32.97       26.98     14.67 o 
   6  -1  10      978.19      951.73     26.61 o 
   7  -1  10      153.25      122.44     18.78 o 
   8  -1  10        0.02        2.41     22.32 o 
  -8   0  10       21.85       39.97     24.16 o 
  -7   0  10      509.78      515.96     28.91 o 
  -6   0  10       66.05       61.27     20.91 o 
  -5   0  10       43.83       54.50     17.48 o 
  -4   0  10       55.39       57.96     10.05 o 
  -3   0  10      402.95      444.79     12.02 o 
  -2   0  10        0.02        2.73     10.09 o 
  -1   0  10      291.26      318.41     11.63 o 
   0   0  10      416.41      384.43     21.27 o 
   1   0  10      464.42      411.07     15.60 o 
   2   0  10     1488.69     1637.48     36.86 o 
   3   0  10        4.14        3.67     10.20 o 
   4   0  10      169.52      161.98     12.45 o 
   5   0  10      162.55      150.26     16.16 o 
   6   0  10      205.98      201.70     18.13 o 
   7   0  10       37.32       20.27     20.49 o 
   8   0  10       24.87       11.00     26.64 o 
  -8   1  10        1.74        5.07     24.68 o 
  -7   1  10        6.23       45.39     23.64 o 
  -6   1  10       16.46       21.77     20.38 o 
  -5   1  10       96.38       70.76     14.69 o 
  -4   1  10      350.25      343.51     26.47 o 
  -3   1  10     2167.07     2312.12     80.70 o 
  -2   1  10     4449.27     4477.44     59.92 o 
  -1   1  10      370.25      357.44     17.79 o 
   0   1  10       84.10       71.44     15.08 o 
   1   1  10        5.13       -0.10     10.20 o 
   2   1  10      542.10      528.15     13.57 o 
   3   1  10       81.72       79.25     11.07 o 
   4   1  10      108.19      119.63     12.35 o 
   5   1  10      452.61      466.81     18.85 o 
   6   1  10       51.00       62.89     16.58 o 
   7   1  10       77.89       76.23     21.12 o 
   8   1  10       63.00       65.26     26.73 o 
  -8   2  10        7.51       33.63     26.15 o 
  -7   2  10       84.71      134.24     23.21 o 
  -6   2  10      164.55      189.51     27.25 o 
  -5   2  10      293.39      273.66     26.75 o 
  -4   2  10       70.53       60.84     12.02 o 
  -3   2  10     1399.92     1433.77     52.71 o 
  -2   2  10      285.18      283.11     13.56 o 
  -1   2  10      101.28       66.25     23.10 o 
   0   2  10     1235.38     1353.96     32.02 o 
   1   2  10     1318.91     1473.37     34.69 o 
   2   2  10       50.38       36.54     10.44 o 
   3   2  10        0.92        0.02     11.59 o 
   4   2  10       39.38       52.60     13.30 o 
   5   2  10     2420.37     2475.81     35.32 o 
   6   2  10       27.99       17.33     21.29 o 
   7   2  10      123.70      138.98     26.34 o 
  -8   3  10       60.69       61.47     38.77 o 
  -7   3  10      273.92      262.81     41.81 o 
  -6   3  10     1614.20     1546.72     28.08 o 
  -5   3  10      134.59      116.24     16.65 o 
  -4   3  10      247.34      201.52     32.64 o 
  -3   3  10       54.15       37.88     10.88 o 
  -2   3  10      124.33       70.21     21.63 o 
  -1   3  10       48.61       31.81     13.66 o 
   0   3  10        4.39       12.20     10.51 o 
   1   3  10       57.27       65.87     11.67 o 
   2   3  10     1190.26     1385.86     56.50 o 
   3   3  10        0.14       -0.26     12.37 o 
   4   3  10        0.21        1.24     15.17 o 
   5   3  10      143.40      170.03     18.45 o 
   6   3  10      216.26      231.16     25.15 o 
   7   3  10      112.86       84.15     50.67 o 
  -8   4  10        4.11        0.36     33.64 o 
  -7   4  10       39.26       75.91     23.36 o 
  -6   4  10       62.00       48.88     20.23 o 
  -5   4  10        2.04        5.53     20.73 o 
  -4   4  10      126.18      120.25     20.11 o 
  -3   4  10      153.03      143.33     18.87 o 
  -2   4  10      259.02      224.43     31.94 o 
  -1   4  10       27.22       14.94      8.72 o 
   0   4  10      424.42      397.51     21.21 o 
   1   4  10       20.62       12.91     12.19 o 
   2   4  10      482.39      547.37     25.43 o 
   3   4  10       70.63       42.75     16.48 o 
   4   4  10       43.49       49.97     18.70 o 
   5   4  10        0.15       29.56     25.38 o 
   6   4  10       20.36       62.12     46.07 o 
  -7   5  10       30.74       18.22     23.18 o 
  -6   5  10        0.49       13.14     24.04 o 
  -5   5  10       13.29       10.98     21.48 o 
  -4   5  10      104.08       96.81     23.44 o 
  -3   5  10      557.10      552.06     25.90 o 
  -2   5  10      236.56      169.79     29.83 o 
  -1   5  10      111.76      136.53     21.88 o 
   0   5  10       44.28       44.11     25.06 o 
   1   5  10      324.98      325.19     18.32 o 
   2   5  10       86.09       65.80     18.11 o 
   3   5  10      109.23       97.49     22.60 o 
   4   5  10      147.86       92.71     91.96 o 
   5   5  10       32.42       47.33     40.31 o 
   6   5  10      138.45      130.50     50.76 o 
  -7   6  10       94.39      131.64     28.19 o 
  -6   6  10        2.77       19.78     23.08 o 
  -5   6  10     1244.17     1255.63     39.29 o 
  -4   6  10      259.63      261.54     25.67 o 
  -3   6  10      513.18      490.48     27.64 o 
  -2   6  10      368.98      414.03     25.48 o 
  -1   6  10       19.92       22.49     19.24 o 
   0   6  10     1027.75     1025.79     34.20 o 
   1   6  10       43.83       15.66     20.03 o 
   2   6  10      151.95      104.25     85.73 o 
   3   6  10       10.95      -23.19     55.23 o 
   5   6  10       39.44       55.39     35.30 o 
  -6   7  10      119.22      113.49     25.50 o 
  -5   7  10       55.02       60.45     26.08 o 
  -4   7  10      438.92      416.40     29.88 o 
  -3   7  10       63.06       44.27     21.78 o 
  -2   7  10       49.91       35.33     20.51 o 
  -1   7  10       88.51       65.07     19.72 o 
   0   7  10        4.86       21.29     20.22 o 
   2   7  10       41.01        3.82     59.28 o 
   3   7  10       65.49      -29.36     57.47 o 
   4   7  10        1.18       12.19     64.53 o 
  -5   8  10        2.44       24.19     25.04 o 
  -4   8  10        1.43       30.12     29.09 o 
  -3   8  10       22.73       36.08     24.60 o 
  -2   8  10      328.67      313.62     27.79 o 
  -1   8  10       73.81       64.63     26.44 o 
   0   8  10      416.09      443.85     56.99 o 
   1   8  10      101.02       68.22     43.65 o 
   2   8  10       22.35        3.84     66.18 o 
   3   8  10       26.93       -7.05     69.49 o 
  -3   9  10      154.37      168.64     30.03 o 
  -2   9  10      172.46      141.65     96.17 o 
  -1   9  10       38.44        3.63     41.25 o 
   0   9  10      212.83      161.36    133.82 o 
  -2  -9  11       29.50      -17.83     40.45 o 
  -1  -9  11       33.83       25.34     59.78 o 
   0  -9  11       19.88       10.38     32.73 o 
   1  -9  11        0.02       23.72     35.93 o 
   2  -9  11       73.59       44.82     28.85 o 
   3  -9  11        0.17       13.38     30.21 o 
   4  -9  11       69.54       20.19     31.63 o 
  -4  -8  11       37.82       20.83     34.17 o 
  -3  -8  11      643.06      492.22     39.92 o 
  -2  -8  11       65.57       57.97     26.77 o 
  -1  -8  11      137.76       67.56     55.87 o 
   0  -8  11      236.07      206.54     28.96 o 
   1  -8  11       34.62       19.32     24.35 o 
   2  -8  11      650.42      579.49     39.29 o 
   3  -8  11      134.34      109.80     29.34 o 
   4  -8  11        1.03       -3.00     25.93 o 
   5  -8  11        9.91        2.62     24.07 o 
  -5  -7  11        0.13       18.96     46.08 o 
  -4  -7  11      258.45      236.83     61.95 o 
  -3  -7  11     2337.57     1887.91    127.01 o 
  -2  -7  11      400.70      358.61     56.89 o 
  -1  -7  11     1102.06     1032.34     66.06 o 
   0  -7  11       17.72       19.14     18.40 o 
   1  -7  11      297.06      281.85     22.76 o 
   2  -7  11      748.05      601.40     65.29 o 
   3  -7  11       34.19       28.37     18.59 o 
   4  -7  11       84.53       86.97     24.13 o 
   5  -7  11       77.84       65.23     23.55 o 
   6  -7  11      165.43      149.21     28.73 o 
  -6  -6  11       38.99       28.16     54.59 o 
  -5  -6  11      207.82      225.37     53.99 o 
  -4  -6  11       83.08      124.67     72.43 o 
  -3  -6  11       27.35       44.04     34.75 o 
  -2  -6  11     1882.50     1978.30    164.55 o 
  -1  -6  11       31.87       50.44     14.82 o 
   0  -6  11     1341.98     1366.85     59.54 o 
   1  -6  11       52.55       49.91     12.15 o 
   2  -6  11        2.31      126.65     21.50 o 
   3  -6  11       57.46       88.25     21.81 o 
   4  -6  11        0.02       13.41     18.87 o 
   5  -6  11       11.60       17.06     18.49 o 
   6  -6  11        0.67       21.68     24.72 o 
   7  -6  11      123.15       88.39     28.79 o 
  -6  -5  11      355.58      293.01     57.54 o 
  -5  -5  11      147.80       88.23     47.47 o 
  -4  -5  11      177.88      232.03     38.22 o 
  -3  -5  11        0.01       41.72     48.28 o 
  -2  -5  11      418.40      380.36     26.63 o 
  -1  -5  11      154.16      137.32     13.95 o 
   0  -5  11        2.60        1.65      9.07 o 
   1  -5  11     1643.09     1587.58     56.88 o 
   2  -5  11      515.14      512.14     22.12 o 
   3  -5  11       47.42       41.85     16.84 o 
   4  -5  11        1.24        6.22     17.73 o 
   5  -5  11        8.30        2.28     17.11 o 
   6  -5  11      176.01      128.57     21.15 o 
   7  -5  11        1.38       28.19     24.72 o 
  -7  -4  11        4.21       10.43     46.88 o 
  -6  -4  11        2.03       -5.28     48.34 o 
  -5  -4  11      126.03      116.64     46.43 o 
  -4  -4  11       26.88       31.48     31.72 o 
  -3  -4  11        6.88       29.92     27.78 o 
  -2  -4  11      146.58      125.87     11.87 o 
  -1  -4  11        9.38        9.05      6.96 o 
   0  -4  11      109.58      102.99     10.26 o 
   1  -4  11        8.00       13.16      9.63 o 
   2  -4  11      160.28      163.53     18.16 o 
   3  -4  11      287.35      292.58     32.76 o 
   4  -4  11       21.25       20.94     15.03 o 
   5  -4  11       44.24       58.86     18.39 o 
   6  -4  11       18.13       23.40     19.68 o 
   7  -4  11        8.07        8.08     22.14 o 
   8  -4  11        2.96       -9.30     21.03 o 
  -7  -3  11       17.03       42.70     45.05 o 
  -6  -3  11      199.35      204.05     49.56 o 
  -5  -3  11      161.25      178.16     44.00 o 
  -4  -3  11       37.65       32.72     31.39 o 
  -3  -3  11      269.27      262.29     26.55 o 
  -2  -3  11       32.14       19.40      6.16 o 
  -1  -3  11     1139.84     1119.60     24.03 o 
   0  -3  11       10.27        3.20      9.04 o 
   1  -3  11      198.83      184.93     24.91 o 
   2  -3  11       49.62       32.43     11.32 o 
   3  -3  11      133.40       95.55     17.96 o 
   4  -3  11       27.79       29.27     13.29 o 
   5  -3  11      128.32      102.19     16.03 o 
   6  -3  11      144.99      132.80     18.61 o 
   7  -3  11      239.70      192.71     21.20 o 
   8  -3  11        0.32        6.57     20.54 o 
  -8  -2  11        5.39       73.60     53.14 o 
  -7  -2  11       33.48       22.98     46.73 o 
  -6  -2  11       17.02       19.35     41.14 o 
  -5  -2  11       95.48       90.91     22.26 o 
  -4  -2  11      667.32      626.26     40.37 o 
  -3  -2  11        1.04        6.00      7.94 o 
  -2  -2  11      789.98      784.80     20.89 o 
  -1  -2  11      163.69      168.63     10.20 o 
   0  -2  11      809.32      841.74     15.21 o 
   1  -2  11      296.35      302.25     12.84 o 
   2  -2  11      540.15      509.72     34.68 o 
   3  -2  11     1388.76     1350.50     25.64 o 
   4  -2  11      652.80      580.24     19.87 o 
   5  -2  11     1204.40     1104.46     54.51 o 
   6  -2  11       63.79       61.82     17.15 o 
   7  -2  11      185.63      168.42     19.91 o 
   8  -2  11       40.22       49.47     23.97 o 
  -8  -1  11      460.94      418.81     58.66 o 
  -7  -1  11      250.23      280.88     50.13 o 
  -6  -1  11       74.50       84.82     20.23 o 
  -5  -1  11       18.32       14.90     16.84 o 
  -4  -1  11     1566.02     1457.64     99.51 o 
  -3  -1  11      149.48      144.23      7.13 o 
  -2  -1  11      543.34      559.61     35.43 o 
  -1  -1  11      293.70      331.57     21.92 o 
   0  -1  11       26.04       30.96      9.83 o 
   1  -1  11       65.92       71.59     12.05 o 
   2  -1  11       45.39       42.12     11.68 o 
   3  -1  11     1616.06     1524.91     40.46 o 
   4  -1  11       24.76       11.03     12.18 o 
   5  -1  11      126.45      112.42     16.46 o 
   6  -1  11      640.31      668.38     32.43 o 
   7  -1  11       13.52       24.22     18.45 o 
   8  -1  11       35.12       22.45     23.46 o 
  -8   0  11        5.42       -1.18     30.86 o 
  -7   0  11        1.83       20.28     22.67 o 
  -6   0  11       85.07       77.07     21.10 o 
  -5   0  11      370.31      391.06     21.82 o 
  -4   0  11       83.34       81.03     11.70 o 
  -3   0  11      505.23      522.60     29.54 o 
  -2   0  11      265.28      305.90     30.90 o 
  -1   0  11     1161.06     1314.74     47.71 o 
   0   0  11      985.97     1129.34     51.37 o 
   1   0  11      419.50      453.00     13.64 o 
   2   0  11        0.25       12.17     10.88 o 
   3   0  11        6.20        9.07     10.46 o 
   4   0  11       70.86       86.21     12.32 o 
   5   0  11      603.15      603.10     20.85 o 
   6   0  11     1322.08     1316.29     33.47 o 
   7   0  11        0.22        0.43     20.33 o 
   8   0  11       23.58        9.32     22.67 o 
  -8   1  11       40.22       43.90     25.84 o 
  -7   1  11       85.22       69.59     23.39 o 
  -6   1  11      308.69      262.79     36.76 o 
  -5   1  11     3165.34     3072.91     88.77 o 
  -4   1  11      142.68      131.61     21.66 o 
  -3   1  11        0.37       -3.95      9.97 o 
  -2   1  11      313.75      296.68     32.61 o 
  -1   1  11       70.71       64.31     11.01 o 
   0   1  11      572.52      599.22     16.57 o 
   1   1  11      461.50      543.17     16.71 o 
   2   1  11     3254.37     3606.31     35.80 o 
   3   1  11        6.22       -0.32     10.84 o 
   4   1  11      225.44      239.70     14.10 o 
   5   1  11        8.53        9.86     15.16 o 
   6   1  11       16.80        3.90     16.13 o 
   7   1  11       28.22       19.30     20.97 o 
   8   1  11        0.17      -13.69     27.04 o 
  -8   2  11      107.38       83.10     26.95 o 
  -7   2  11        0.03       10.73     22.31 o 
  -6   2  11      248.57      236.50     25.98 o 
  -5   2  11       17.49        6.54     13.31 o 
  -4   2  11       84.60       47.52     12.39 o 
  -3   2  11        0.44        6.82     10.61 o 
  -2   2  11      160.24      138.57     12.75 o 
  -1   2  11       20.59       18.61     13.32 o 
   0   2  11        0.01       -0.67     11.47 o 
   1   2  11     1108.65     1294.76     19.58 o 
   2   2  11       30.98       41.78     10.90 o 
   3   2  11      144.75      154.21     13.73 o 
   4   2  11     1086.65     1158.42     23.00 o 
   5   2  11      877.44      913.20     25.65 o 
   6   2  11      258.76      299.03     26.38 o 
   7   2  11       57.30       83.94     25.66 o 
  -8   3  11      137.81      123.40     35.97 o 
  -7   3  11       55.94       55.45     31.61 o 
  -6   3  11       36.12       36.13     16.50 o 
  -5   3  11        3.77       12.16     18.01 o 
  -4   3  11      111.22       79.66     19.53 o 
  -3   3  11       56.52       47.09     11.40 o 
  -2   3  11      106.66       52.61     17.67 o 
  -1   3  11      108.49       74.38     24.47 o 
   0   3  11      340.61      297.51     14.57 o 
   1   3  11       60.09       39.36     11.97 o 
   2   3  11       10.44       15.81     11.53 o 
   3   3  11       32.57       21.54     12.47 o 
   4   3  11        4.17      -10.54     16.08 o 
   5   3  11     1184.86     1238.50     29.02 o 
   6   3  11      273.61      237.61     25.77 o 
   7   3  11       70.29       73.86     49.47 o 
  -8   4  11        2.13       12.52     34.24 o 
  -7   4  11       48.63       17.29     26.37 o 
  -6   4  11       91.34       84.04     20.49 o 
  -5   4  11       48.41       31.14     22.28 o 
  -4   4  11        1.42       27.26     19.28 o 
  -3   4  11        7.61        2.12     15.89 o 
  -2   4  11      465.23      416.68     25.84 o 
  -1   4  11        0.44        3.14      9.75 o 
   0   4  11      101.70      104.24     16.30 o 
   1   4  11       32.16       12.40     12.83 o 
   2   4  11       74.54       77.27     16.72 o 
   3   4  11       30.46       38.06     16.94 o 
   4   4  11       59.52       48.45     18.83 o 
   5   4  11        0.02        7.65     25.64 o 
   6   4  11       84.11       69.37     46.51 o 
  -7   5  11       23.08       27.88     23.36 o 
  -6   5  11       46.92       29.37     21.43 o 
  -5   5  11       39.11       20.51     22.21 o 
  -4   5  11      118.00       89.00     21.69 o 
  -3   5  11        1.06       -0.71     17.95 o 
  -2   5  11        3.59       -0.32     17.19 o 
  -1   5  11      301.65      301.46     25.14 o 
   0   5  11      102.93       78.43     28.04 o 
   1   5  11      350.66      381.37     26.09 o 
   2   5  11       99.60       71.58     18.48 o 
   3   5  11      156.50      158.17     25.67 o 
   4   5  11       53.34       11.22     30.42 o 
   5   5  11       36.84       38.39     58.77 o 
   6   5  11        6.86      -25.73     45.87 o 
  -7   6  11      188.42      204.56     28.68 o 
  -6   6  11       24.38       27.37     22.98 o 
  -5   6  11       57.42      109.91     25.14 o 
  -4   6  11      129.89       93.24     22.73 o 
  -3   6  11      429.13      414.39     27.09 o 
  -2   6  11      269.92      227.69     38.59 o 
  -1   6  11        0.81       18.02     22.40 o 
   0   6  11      161.17      122.49     37.84 o 
   1   6  11      479.17      475.29     46.62 o 
   2   6  11      142.72       74.83     72.67 o 
   3   6  11      174.43        7.29     52.45 o 
   4   6  11       17.64       30.21     54.00 o 
   5   6  11       24.52        7.23     64.96 o 
  -6   7  11       18.33       10.46     24.57 o 
  -5   7  11        6.71       21.94     29.94 o 
  -4   7  11       10.94       28.49     23.99 o 
  -3   7  11        0.33       11.53     21.25 o 
  -2   7  11       40.28       51.69     21.39 o 
  -1   7  11      423.61      459.08     26.92 o 
   0   7  11      110.57      169.93     35.40 o 
   3   7  11       80.92       11.50     61.85 o 
  -5   8  11       61.36       71.97     28.25 o 
  -4   8  11        0.57       16.78     25.65 o 
  -3   8  11       19.93       41.57     62.59 o 
  -2   8  11      232.23      247.48     27.36 o 
  -1   8  11        0.43       16.38     21.12 o 
   0   8  11      115.04       66.45     49.07 o 
   1   8  11        3.73      -11.82     63.37 o 
   2   8  11      136.42       20.23     66.96 o 
  -2   9  11      842.27      960.23     75.82 o 
  -1   9  11       45.47       23.69     40.40 o 
   0   9  11      407.60      412.19    244.68 o 
  -2  -9  12       31.52       51.12     66.19 o 
  -1  -9  12       24.64      105.36     66.15 o 
   0  -9  12       18.90        7.06     34.61 o 
   1  -9  12       44.05       32.31     27.79 o 
   2  -9  12        5.64      -11.22     28.83 o 
   3  -9  12      382.58      360.40     41.10 o 
   4  -9  12       37.66       36.84     31.96 o 
  -4  -8  12       36.49       44.31     35.13 o 
  -2  -8  12       76.93      128.69     31.48 o 
  -1  -8  12      195.86      181.72     63.33 o 
   0  -8  12      130.92      138.22     26.01 o 
   1  -8  12       12.62       -1.56     26.80 o 
   2  -8  12       21.82       76.24     30.43 o 
   3  -8  12      485.80      510.95     40.58 o 
   4  -8  12       16.43       13.48     24.85 o 
   5  -8  12      149.55       94.86     27.58 o 
  -5  -7  12      120.56      134.25     52.08 o 
  -4  -7  12        7.67       -6.97     31.05 o 
  -3  -7  12      565.53      505.20     52.24 o 
  -2  -7  12        0.34       -6.05     24.00 o 
  -1  -7  12      167.38      193.11     25.23 o 
   0  -7  12       11.01       20.71     18.61 o 
   1  -7  12     1831.57     1796.87     77.11 o 
   2  -7  12     1779.46     1615.87     50.64 o 
   3  -7  12      903.19      826.77     33.09 o 
   4  -7  12       56.53       72.77     22.19 o 
   5  -7  12       81.44       69.50     24.20 o 
   6  -7  12       38.94       71.83     28.19 o 
  -6  -6  12        7.71        5.22     51.87 o 
  -5  -6  12      155.97      231.90     51.03 o 
  -4  -6  12      175.03      191.50     65.72 o 
  -3  -6  12      575.66      397.37     60.45 o 
  -2  -6  12     2532.57     2505.30     49.43 o 
  -1  -6  12       57.57       41.59     14.88 o 
   0  -6  12        3.31        7.12     16.73 o 
   1  -6  12       60.10       48.97     12.66 o 
   2  -6  12      402.99      339.20     30.78 o 
   3  -6  12       14.67       29.91     19.00 o 
   4  -6  12       48.61       27.53     17.60 o 
   5  -6  12      218.08      156.79     20.89 o 
   6  -6  12        8.62       -7.06     21.33 o 
   7  -6  12        3.71       35.07     33.94 o 
  -6  -5  12       20.56       73.32     50.59 o 
  -5  -5  12       17.70       -2.32     44.31 o 
  -4  -5  12      546.41      498.79    103.61 o 
  -3  -5  12      177.65      142.78     41.67 o 
  -2  -5  12      567.18      465.74     49.52 o 
  -1  -5  12       11.79        8.78     12.45 o 
   0  -5  12        5.78        9.75      9.39 o 
   1  -5  12      139.73      136.13     19.80 o 
   2  -5  12        5.12       13.84     14.34 o 
   3  -5  12      123.34      107.59     19.79 o 
   4  -5  12      112.53       72.53     17.14 o 
   5  -5  12        2.37        6.33     19.31 o 
   6  -5  12       22.19       26.57     20.90 o 
   7  -5  12       85.14       71.02     23.71 o 
  -7  -4  12        1.08       64.41     53.46 o 
  -6  -4  12      151.43       90.67     49.58 o 
  -5  -4  12      230.23      236.88     49.50 o 
  -4  -4  12        1.60       11.51     32.81 o 
  -3  -4  12      116.30       90.83     29.59 o 
  -2  -4  12       62.57       67.17     21.45 o 
  -1  -4  12       20.19        7.12      7.48 o 
   0  -4  12        0.49        4.56      8.54 o 
   1  -4  12      129.57      113.30     17.35 o 
   2  -4  12      150.29      122.57     13.31 o 
   3  -4  12       25.96       32.63     13.70 o 
   4  -4  12       81.78       75.11     15.67 o 
   5  -4  12       23.44       25.72     17.29 o 
   6  -4  12       38.16       18.59     18.21 o 
   7  -4  12        6.50       14.01     19.91 o 
  -7  -3  12      436.60      390.64     54.36 o 
  -6  -3  12      323.39      320.92     54.13 o 
  -5  -3  12      214.84      145.61     44.25 o 
  -4  -3  12      236.50      184.40    111.29 o 
  -3  -3  12      235.02      184.62     23.12 o 
  -2  -3  12      310.44      276.69      8.49 o 
  -1  -3  12        8.07       24.63      8.15 o 
   0  -3  12       36.43       24.37      7.84 o 
   1  -3  12      490.10      522.21     23.22 o 
   2  -3  12      132.34      119.49     14.10 o 
   3  -3  12      155.51      123.82     20.43 o 
   4  -3  12        4.60       12.56     13.52 o 
   5  -3  12      141.63      138.32     16.48 o 
   6  -3  12       17.35       19.64     17.72 o 
   7  -3  12       75.95       81.57     20.47 o 
   8  -3  12        0.20       -1.40     21.44 o 
  -8  -2  12      237.27      193.76     59.44 o 
  -7  -2  12      591.05      667.44     62.04 o 
  -6  -2  12       98.52      126.10     46.06 o 
  -5  -2  12        3.24       -4.96     21.44 o 
  -4  -2  12       44.44       44.01     13.31 o 
  -3  -2  12       43.83       34.50      9.13 o 
  -2  -2  12       69.28       79.19      9.59 o 
  -1  -2  12      499.25      478.52     23.99 o 
   0  -2  12      708.58      714.47     40.24 o 
   1  -2  12       14.67       14.81     10.87 o 
   2  -2  12      215.40      230.21     13.79 o 
   3  -2  12       24.61       42.49     13.45 o 
   4  -2  12      196.66      170.28     14.86 o 
   5  -2  12      421.42      352.44     17.95 o 
   6  -2  12     1485.22     1386.50     48.10 o 
   7  -2  12      982.43      993.88     42.68 o 
   8  -2  12       25.98       28.27     24.56 o 
  -8  -1  12        0.42       14.69     48.82 o 
  -7  -1  12        2.50       29.92     44.04 o 
  -6  -1  12        4.69        3.21     19.49 o 
  -5  -1  12       35.90       24.33     17.30 o 
  -4  -1  12      139.96      147.68     14.63 o 
  -3  -1  12     1086.43     1022.88     43.71 o 
  -2  -1  12     1134.17     1237.03     72.71 o 
  -1  -1  12      567.77      648.30     45.81 o 
   0  -1  12      438.28      474.94     40.48 o 
   1  -1  12      659.37      676.28     40.62 o 
   2  -1  12     1988.82     2016.53     40.14 o 
   3  -1  12      188.12      189.05     13.15 o 
   4  -1  12       42.07       36.85     12.83 o 
   5  -1  12       85.88       65.28     16.55 o 
   6  -1  12      930.45      943.30     25.73 o 
   7  -1  12       72.87       72.59     19.06 o 
   8  -1  12        1.63       10.39     23.40 o 
  -8   0  12        0.02       -7.60     31.10 o 
  -7   0  12      155.81      177.96     25.25 o 
  -6   0  12        2.45       -5.52     20.56 o 
  -5   0  12        3.26       -8.91     17.83 o 
  -4   0  12       60.67       62.65     11.95 o 
  -3   0  12       44.26       34.00      9.64 o 
  -2   0  12      389.50      421.40     13.09 o 
  -1   0  12      261.70      275.57     31.23 o 
   0   0  12      418.04      419.41     15.16 o 
   1   0  12      295.49      312.25     13.34 o 
   2   0  12      776.25      766.36     17.83 o 
   3   0  12      314.54      314.29     13.74 o 
   4   0  12      945.69      963.57     19.19 o 
   5   0  12      583.50      578.81     20.59 o 
   6   0  12      158.50      145.70     18.39 o 
   7   0  12       10.54        8.12     21.38 o 
   8   0  12       28.85       21.13     23.40 o 
  -8   1  12       43.86       54.17     26.92 o 
  -7   1  12       42.78       62.76     23.47 o 
  -6   1  12     1172.70     1069.98     33.08 o 
  -5   1  12      426.28      421.77     23.31 o 
  -4   1  12      661.90      611.34     30.23 o 
  -3   1  12      860.11      812.69     28.64 o 
  -2   1  12      312.55      399.52     19.13 o 
  -1   1  12     3527.62     3985.91     64.98 o 
   0   1  12      248.65      315.03     14.82 o 
   1   1  12     2888.11     3275.52     31.43 o 
   2   1  12       63.65       46.17     11.94 o 
   3   1  12      123.37      103.44     12.37 o 
   4   1  12      317.35      318.10     15.25 o 
   5   1  12       10.43       23.35     15.96 o 
   6   1  12        0.32       -3.56     18.36 o 
   7   1  12       29.42        7.24     21.35 o 
  -8   2  12       25.52       38.72     25.86 o 
  -7   2  12        1.80       -1.92     23.24 o 
  -6   2  12      739.17      712.95     33.81 o 
  -5   2  12      383.78      300.85     51.50 o 
  -4   2  12      246.94      229.91     29.71 o 
  -3   2  12      448.00      438.73     14.92 o 
  -2   2  12       77.51       75.92     15.90 o 
  -1   2  12       60.29       48.66     14.54 o 
   0   2  12      101.51      107.48     17.89 o 
   1   2  12      124.53      140.07     15.56 o 
   2   2  12        0.00        6.87     11.05 o 
   3   2  12      962.53      983.00     20.66 o 
   4   2  12      140.47      157.28     15.58 o 
   5   2  12       75.86       90.32     18.16 o 
   6   2  12      542.80      553.91     29.83 o 
   7   2  12        5.51        8.40     30.92 o 
  -8   3  12       37.41       94.38     34.34 o 
  -7   3  12       48.52       57.67     30.65 o 
  -6   3  12        9.74        8.00     18.21 o 
  -5   3  12       28.51       22.76     14.54 o 
  -4   3  12        0.20       -1.54     12.60 o 
  -3   3  12      112.65      108.52     12.68 o 
  -2   3  12        9.19        8.15     14.76 o 
  -1   3  12       56.53       35.57     14.39 o 
   0   3  12        8.83        7.98     13.89 o 
   1   3  12        0.51        2.40     12.33 o 
   2   3  12       54.39       41.47     12.34 o 
   3   3  12       42.90       38.75     13.09 o 
   4   3  12        9.03       -3.62     14.76 o 
   5   3  12      791.54      809.35     30.17 o 
   6   3  12      350.38      401.02     29.53 o 
   7   3  12       43.66       99.99     52.90 o 
  -8   4  12        9.29       26.23     48.79 o 
  -7   4  12       40.44       63.09     32.12 o 
  -6   4  12        8.42       -7.93     22.17 o 
  -5   4  12      104.58       85.88     21.90 o 
  -4   4  12       16.73       12.28     19.49 o 
  -3   4  12        2.80        3.87     16.57 o 
  -2   4  12      101.09       74.76     20.77 o 
  -1   4  12        2.75        6.29     11.13 o 
   0   4  12      502.67      480.63     17.67 o 
   1   4  12      124.00       90.42     20.81 o 
   2   4  12       51.91       47.00     16.70 o 
   3   4  12       25.22       28.08     18.31 o 
   4   4  12        0.48        1.66     18.10 o 
   5   4  12      206.85      251.00     31.39 o 
   6   4  12      226.27      259.60     53.54 o 
  -7   5  12        2.04       35.33     23.25 o 
  -6   5  12       52.95       64.90     25.94 o 
  -5   5  12       34.15       49.65     23.01 o 
  -4   5  12       18.96        0.39     20.57 o 
  -3   5  12      500.98      456.21     25.94 o 
  -2   5  12       24.90       41.82     18.14 o 
  -1   5  12       88.30       56.69     28.26 o 
   0   5  12       17.63       -4.69     19.24 o 
   1   5  12      112.02       88.50     36.13 o 
   2   5  12       63.28       50.52     16.93 o 
   3   5  12       16.43       19.48     18.41 o 
   4   5  12        0.95        2.12     50.47 o 
   5   5  12       23.27       23.79     34.36 o 
  -7   6  12       38.91       53.28     26.54 o 
  -6   6  12       40.72       32.69     23.63 o 
  -5   6  12        5.03       35.50     29.49 o 
  -4   6  12      376.64      355.77     28.00 o 
  -3   6  12        0.05        5.95     20.36 o 
  -2   6  12      567.94      533.88     29.33 o 
  -1   6  12       85.41       56.71     34.90 o 
   0   6  12      521.74      554.00     30.83 o 
   1   6  12      343.49      360.87     34.96 o 
   2   6  12       72.35       75.18     23.96 o 
   5   6  12      163.12       16.19     61.87 o 
  -6   7  12       59.82       21.30     25.36 o 
  -5   7  12       71.36       50.66     27.11 o 
  -4   7  12       90.39       82.92     26.26 o 
  -3   7  12       52.83       43.88     22.65 o 
  -2   7  12      707.43      717.88     31.33 o 
  -1   7  12     1373.19     1310.72     36.36 o 
   0   7  12     1903.00     2044.89     47.99 o 
   1   7  12        1.48      -15.16     60.16 o 
   2   7  12       86.93       -4.33     64.30 o 
   4   7  12        6.16       17.19     64.31 o 
  -4   8  12        0.71        0.53     26.47 o 
  -3   8  12        7.09       11.16     24.10 o 
  -2   8  12      172.78      175.90     26.96 o 
  -1   8  12       65.26       39.81     22.61 o 
   0   8  12       83.28       60.17     38.69 o 
  -2  -9  13      125.38      109.03     73.06 o 
  -1  -9  13       13.65      -17.83     64.40 o 
   0  -9  13        0.00        4.98     40.28 o 
   1  -9  13       91.12       41.71     27.34 o 
   2  -9  13       64.65       51.70     29.56 o 
   3  -9  13     1000.42      892.35     49.08 o 
   4  -9  13        0.25       10.92     32.52 o 
  -4  -8  13       37.75       55.05     46.17 o 
  -3  -8  13     1402.95     1289.56     78.04 o 
  -2  -8  13      481.87      408.06     41.54 o 
  -1  -8  13      411.50      321.38     73.13 o 
   0  -8  13      641.82      591.70     42.29 o 
   1  -8  13        5.08       28.24     24.43 o 
   2  -8  13      163.52      183.24     43.37 o 
   3  -8  13      525.50      504.82     36.34 o 
   4  -8  13       10.97        8.04     23.46 o 
   5  -8  13      156.32      149.11     27.72 o 
  -5  -7  13      329.99      281.75     54.18 o 
  -4  -7  13       27.83        8.89     39.85 o 
  -3  -7  13      100.77       61.13     27.58 o 
  -2  -7  13       54.57       51.18     24.60 o 
  -1  -7  13      463.89      511.34    150.22 o 
   0  -7  13      213.06      214.65     25.48 o 
   1  -7  13      525.77      503.59     32.41 o 
   2  -7  13      146.12      138.70     29.24 o 
   3  -7  13      237.39      246.81     24.93 o 
   4  -7  13      136.58      135.99     23.65 o 
   5  -7  13       57.34       50.73     24.74 o 
   6  -7  13      182.71      169.01     29.88 o 
  -6  -6  13        1.96       24.32     51.28 o 
  -5  -6  13        0.00       26.86     45.00 o 
  -4  -6  13        2.54       -7.16     33.68 o 
  -3  -6  13       15.33       49.27     24.97 o 
  -2  -6  13      312.63      352.37     57.23 o 
  -1  -6  13       49.16       35.43     20.35 o 
   0  -6  13        0.85        2.16     16.44 o 
   1  -6  13      171.67      167.05     17.81 o 
   2  -6  13     1070.78      999.63     23.62 o 
   3  -6  13        5.43       11.37     16.05 o 
   4  -6  13       72.39       60.75     21.16 o 
   5  -6  13       28.76       28.81     20.67 o 
   6  -6  13       11.72       21.25     25.77 o 
   7  -6  13       60.42       39.60     28.16 o 
  -6  -5  13       10.04       40.23     52.25 o 
  -5  -5  13        0.02       38.02     45.36 o 
  -4  -5  13      184.64      205.80     36.71 o 
  -3  -5  13        3.62       42.97     30.87 o 
  -2  -5  13      872.58      867.47    158.66 o 
  -1  -5  13        0.28        0.38     12.74 o 
   0  -5  13        9.65       12.76      9.77 o 
   1  -5  13        6.81       11.93     11.16 o 
   2  -5  13      263.50      227.32     20.33 o 
   3  -5  13       65.93       43.69     15.93 o 
   4  -5  13      544.33      516.26     30.30 o 
   5  -5  13      539.56      475.76     21.80 o 
   6  -5  13      294.92      251.18     21.57 o 
   7  -5  13        2.17       15.22     26.03 o 
  -7  -4  13       16.35       14.50     53.70 o 
  -6  -4  13      104.15       42.91     50.75 o 
  -5  -4  13       27.91       34.31     44.57 o 
  -4  -4  13       88.23       49.48     33.84 o 
  -3  -4  13      156.70      135.35     31.23 o 
  -2  -4  13      361.67      345.62     21.69 o 
  -1  -4  13      268.70      244.13     27.15 o 
   0  -4  13      984.69      991.92     17.66 o 
   1  -4  13      419.92      397.26     22.72 o 
   2  -4  13        6.04       11.67     12.62 o 
   3  -4  13        6.20       -1.62     13.95 o 
   4  -4  13       59.02       27.75     14.44 o 
   5  -4  13      128.52       84.95     16.80 o 
   6  -4  13      392.20      322.00     23.89 o 
   7  -4  13       17.12       -3.18     20.43 o 
  -7  -3  13       47.72       72.75     52.28 o 
  -6  -3  13      181.54      175.97     49.78 o 
  -5  -3  13      199.05      121.47     44.40 o 
  -4  -3  13       28.08        6.57     29.34 o 
  -3  -3  13        1.60       11.80     10.74 o 
  -2  -3  13       18.43       19.08      7.46 o 
  -1  -3  13       16.86        1.83      8.36 o 
   0  -3  13        7.30        3.63      7.63 o 
   1  -3  13        4.30       13.58      9.76 o 
   2  -3  13       94.80       61.32     12.09 o 
   3  -3  13       32.48       22.25     13.58 o 
   4  -3  13        0.26        5.78     14.62 o 
   5  -3  13       67.48       64.89     16.13 o 
   6  -3  13        1.74        8.74     17.72 o 
   7  -3  13       71.94       49.78     19.83 o 
   8  -3  13        9.28       25.65     24.69 o 
  -8  -2  13      567.82      641.07     69.97 o 
  -7  -2  13       14.60       37.47     49.19 o 
  -6  -2  13        6.37       -3.20     43.73 o 
  -5  -2  13      133.74      116.62     23.41 o 
  -4  -2  13        1.47        2.49     13.24 o 
  -3  -2  13        8.62       12.78      9.33 o 
  -2  -2  13       88.04       93.52     11.95 o 
  -1  -2  13       98.99       83.87      9.46 o 
   0  -2  13      685.71      688.32     15.23 o 
   1  -2  13       63.80       48.01     11.47 o 
   2  -2  13      344.46      365.06     15.49 o 
   3  -2  13      434.68      412.12     17.22 o 
   4  -2  13       23.98       22.61     13.95 o 
   5  -2  13       12.89        7.13     15.12 o 
   6  -2  13      150.47      159.07     19.14 o 
   7  -2  13        6.48       37.36     21.90 o 
   8  -2  13       18.97       23.44     24.20 o 
  -8  -1  13       12.07      -14.53     47.93 o 
  -7  -1  13      252.68      224.22     52.36 o 
  -6  -1  13      233.59      258.77     23.06 o 
  -5  -1  13      307.61      285.78     20.94 o 
  -4  -1  13      773.05      808.69     43.22 o 
  -3  -1  13      272.74      278.92     10.33 o 
  -2  -1  13      164.29      160.28     21.01 o 
  -1  -1  13     1076.18     1185.89     71.46 o 
   0  -1  13      324.87      355.63     27.20 o 
   1  -1  13        1.08        2.10      6.80 o 
   2  -1  13      635.50      621.40     21.03 o 
   3  -1  13       96.88      111.02     12.82 o 
   4  -1  13      208.83      205.78     14.49 o 
   5  -1  13        9.08      -10.58     15.98 o 
   6  -1  13      955.23      951.39     26.26 o 
   7  -1  13        1.38        0.27     18.65 o 
   8  -1  13      177.93      182.19     26.40 o 
  -8   0  13       63.52       48.86     47.90 o 
  -7   0  13       77.23       99.15     24.38 o 
  -6   0  13        0.14       -3.91     21.01 o 
  -5   0  13     1498.89     1454.43     37.75 o 
  -4   0  13        6.88        8.43     10.59 o 
  -3   0  13      671.57      657.82     17.89 o 
  -2   0  13      680.64      724.57     17.63 o 
  -1   0  13        0.00        3.74     11.17 o 
   0   0  13       19.39       21.31     10.20 o 
   1   0  13      293.93      332.86     14.01 o 
   2   0  13     2219.21     2332.41     33.38 o 
   3   0  13      187.11      206.43     13.30 o 
   4   0  13      119.25      114.54     13.57 o 
   5   0  13       97.74      108.53     17.02 o 
   6   0  13       16.72        9.92     17.17 o 
   7   0  13        4.53       18.70     21.16 o 
  -8   1  13        1.84       17.46     32.13 o 
  -7   1  13       93.89       87.50     24.81 o 
  -6   1  13      215.75      220.45     24.89 o 
  -5   1  13      616.50      590.28     49.21 o 
  -4   1  13      585.01      481.50     33.87 o 
  -3   1  13      407.59      391.38     16.48 o 
  -2   1  13     3071.25     3174.79     84.64 o 
  -1   1  13     3165.84     3347.50     50.92 o 
   0   1  13      475.54      488.43     16.99 o 
   1   1  13     1654.60     1760.18     25.61 o 
   2   1  13      159.21      134.03     15.93 o 
   3   1  13      294.83      284.12     14.52 o 
   4   1  13      395.07      367.97     16.06 o 
   5   1  13     1152.24     1204.58     26.17 o 
   6   1  13        0.20       -0.62     18.78 o 
   7   1  13      116.25      126.62     23.22 o 
  -8   2  13        1.04       12.97     26.62 o 
  -7   2  13       73.89       70.21     23.84 o 
  -6   2  13     1757.02     1370.59    414.07 o 
  -5   2  13      200.41      171.34     18.51 o 
  -4   2  13       37.62       37.69     12.64 o 
  -3   2  13        9.24       14.65     11.44 o 
  -2   2  13      206.49      213.17     18.58 o 
  -1   2  13       70.35       34.65     14.24 o 
   0   2  13       22.33       28.21     12.03 o 
   1   2  13      628.65      714.37     21.73 o 
   2   2  13        5.06       -0.51     11.50 o 
   3   2  13      209.12      206.54     17.34 o 
   4   2  13       49.71       53.95     14.88 o 
   5   2  13      282.12      276.64     20.95 o 
   6   2  13        2.79       16.67     22.94 o 
   7   2  13       17.72       15.72     25.35 o 
  -8   3  13       65.95       84.36     46.77 o 
  -7   3  13       10.73       19.13     30.21 o 
  -6   3  13      437.69      449.48     34.02 o 
  -5   3  13       13.92       20.31     15.02 o 
  -4   3  13       86.76       60.17     18.68 o 
  -3   3  13       66.92       52.33     12.77 o 
  -2   3  13       44.71        9.28     15.06 o 
  -1   3  13        1.21        8.01     14.65 o 
   0   3  13       22.82       23.18     14.55 o 
   1   3  13       15.31       18.50     12.87 o 
   2   3  13      156.10      132.70     14.57 o 
   3   3  13       59.64       43.37     13.72 o 
   4   3  13       49.15       35.99     15.34 o 
   5   3  13        1.23       10.77     17.68 o 
   6   3  13      348.61      386.41     29.07 o 
   7   3  13        0.31       13.69     51.87 o 
  -7   4  13       64.28       79.31     32.20 o 
  -6   4  13        4.76       -1.70     21.82 o 
  -5   4  13       17.79       30.39     21.24 o 
  -4   4  13       90.98       62.39     23.08 o 
  -3   4  13       47.82       45.90     17.34 o 
  -2   4  13      196.06      150.54     33.11 o 
  -1   4  13        7.36        0.00     16.53 o 
   0   4  13       56.28       53.75     13.53 o 
   1   4  13        0.22       -0.64     15.75 o 
   2   4  13        2.80       12.78     14.67 o 
   3   4  13        0.05       -5.14     17.03 o 
   4   4  13        0.11        2.74     20.08 o 
   5   4  13        4.32        7.38     21.95 o 
   6   4  13        7.28       40.21     45.84 o 
  -7   5  13       59.14       78.83     24.99 o 
  -6   5  13      333.27      305.00     30.35 o 
  -5   5  13      633.95      598.03     31.15 o 
  -4   5  13      478.03      439.09     27.70 o 
  -3   5  13      574.57      613.05     27.90 o 
  -2   5  13        2.71        7.92     17.77 o 
  -1   5  13       19.86       34.56     19.06 o 
   0   5  13       25.98       15.35     18.47 o 
   1   5  13      819.47      835.06     34.08 o 
   2   5  13       14.94       27.60     20.62 o 
   3   5  13       19.89       27.78     17.85 o 
   4   5  13       13.60       15.31     31.65 o 
   5   5  13        0.08      -11.80     34.04 o 
  -6   6  13       12.03       47.42     34.15 o 
  -5   6  13        1.45       -1.57     24.75 o 
  -4   6  13      440.57      389.49     28.96 o 
  -3   6  13        1.37       15.44     20.60 o 
  -2   6  13      182.31      186.81     33.41 o 
  -1   6  13      266.99      221.57     27.23 o 
   0   6  13      938.14      976.54     37.12 o 
   1   6  13       54.94       43.54     24.14 o 
   2   6  13      253.49      216.66     27.23 o 
   3   6  13      126.87       56.64     55.63 o 
  -6   7  13       10.88       12.35     28.82 o 
  -5   7  13      116.26      137.67     28.34 o 
  -4   7  13       10.22       21.75     25.70 o 
  -3   7  13        5.13        2.62     22.11 o 
  -2   7  13      995.72     1048.20     57.44 o 
  -1   7  13      955.89     1039.96     34.26 o 
   0   7  13      374.99      368.29     30.73 o 
   1   7  13       15.65       -7.87     30.72 o 
   3   7  13       17.88       -7.81     63.04 o 
  -4   8  13        0.05        7.44     26.86 o 
  -3   8  13       95.32       91.90     25.29 o 
  -2   8  13      296.67      329.30     29.60 o 
  -1   8  13       38.62       43.06     22.30 o 
   0   8  13      176.77      130.73    109.35 o 
   1   8  13      114.36       -4.06     64.33 o 
   2   8  13        8.32       16.66     66.13 o 
  -2  -9  14        2.25      -26.00     68.91 o 
  -1  -9  14       89.28       -4.64     67.28 o 
   0  -9  14        4.54       32.90     69.18 o 
   1  -9  14        0.06       21.20     31.07 o 
   2  -9  14      432.27      401.40     35.42 o 
   3  -9  14      288.95      382.40     41.50 o 
  -3  -8  14      981.54      824.36     67.76 o 
  -2  -8  14      272.44      310.85     61.99 o 
  -1  -8  14       69.24       37.00     69.33 o 
   0  -8  14      112.58      118.72     34.31 o 
   1  -8  14       52.96       55.46     25.46 o 
   2  -8  14     1178.18     1043.21     70.17 o 
   3  -8  14      672.13      589.41     37.98 o 
   4  -8  14       11.21        9.67     27.36 o 
   5  -8  14       10.95       43.04     25.66 o 
  -5  -7  14        2.31        7.66     46.81 o 
  -4  -7  14        3.55        8.81     43.64 o 
  -3  -7  14       30.71       54.03     35.54 o 
  -2  -7  14        1.88       10.86     31.98 o 
  -1  -7  14      349.57      428.40     73.91 o 
   0  -7  14       54.00       62.52     22.42 o 
   1  -7  14      227.93      185.29     28.15 o 
   2  -7  14        0.00       19.12     24.64 o 
   3  -7  14       46.54       48.20     18.87 o 
   4  -7  14      150.15      112.56     20.33 o 
   5  -7  14       91.33       67.85     25.93 o 
   6  -7  14      142.53      197.72     25.97 o 
  -6  -6  14      157.90      181.49     52.58 o 
  -5  -6  14      112.49      118.87     48.72 o 
  -4  -6  14        7.30       -0.60     35.35 o 
  -3  -6  14      112.53      124.81     26.25 o 
  -2  -6  14      117.27       97.37     33.88 o 
  -1  -6  14      123.61      145.11     27.86 o 
   0  -6  14      137.48      107.08     21.08 o 
   1  -6  14      394.03      404.22     20.23 o 
   2  -6  14       21.54       31.65     16.18 o 
   3  -6  14       84.35       59.59     17.34 o 
   4  -6  14      104.84      103.24     19.17 o 
   5  -6  14      334.46      336.29     24.46 o 
   6  -6  14      242.42      211.94     22.02 o 
  -6  -5  14       13.11       -9.27     51.68 o 
  -5  -5  14        4.03       26.93     44.06 o 
  -4  -5  14      176.91      109.20     45.32 o 
  -3  -5  14      220.08      222.89     36.69 o 
  -2  -5  14      186.64      158.95     44.41 o 
  -1  -5  14        9.95       22.50     13.86 o 
   0  -5  14        3.06        1.08      9.75 o 
   1  -5  14        0.96        0.39     12.31 o 
   2  -5  14     1253.31     1245.74     33.21 o 
   3  -5  14      145.88      158.86     17.60 o 
   4  -5  14      328.96      339.56     23.56 o 
   5  -5  14       19.53       35.13     17.64 o 
   6  -5  14      133.98      111.71     20.85 o 
   7  -5  14       26.65       22.96     21.40 o 
  -7  -4  14       57.68       25.53     54.54 o 
  -6  -4  14       16.82       28.96     48.91 o 
  -5  -4  14       25.43       -2.45     43.76 o 
  -4  -4  14       97.56       24.65     32.65 o 
  -3  -4  14       93.47       99.82     29.98 o 
  -2  -4  14       25.34       24.48     16.65 o 
  -1  -4  14       51.13       43.15      8.86 o 
   0  -4  14      159.34      151.22     22.46 o 
   1  -4  14        5.46       -2.80     10.41 o 
   2  -4  14      304.23      263.87     16.13 o 
   3  -4  14       39.77       35.42     15.72 o 
   4  -4  14       44.57       42.64     15.78 o 
   5  -4  14       73.09       62.31     17.15 o 
   6  -4  14       14.75        7.84     18.82 o 
   7  -4  14      192.47      182.15     22.54 o 
  -7  -3  14       45.54       12.31     50.20 o 
  -6  -3  14       34.08       96.22     51.25 o 
  -5  -3  14      399.69      307.60     49.65 o 
  -4  -3  14       44.72       63.01     29.73 o 
  -3  -3  14      270.11      228.01     42.79 o 
  -2  -3  14       73.82       60.21      8.59 o 
  -1  -3  14     1921.62     1891.40     20.55 o 
   0  -3  14        0.40        0.96      6.82 o 
   1  -3  14      457.93      416.21     15.34 o 
   2  -3  14       89.49       58.13     12.36 o 
   3  -3  14      278.16      254.22     24.55 o 
   4  -3  14      234.80      227.90     16.87 o 
   5  -3  14      418.56      390.17     19.72 o 
   6  -3  14       28.47       29.78     18.44 o 
   7  -3  14      885.37      819.60     40.96 o 
  -8  -2  14       54.30       99.00     61.78 o 
  -7  -2  14       50.46       12.76     49.20 o 
  -6  -2  14      152.10       67.03     44.90 o 
  -5  -2  14       21.51       32.03     43.18 o 
  -4  -2  14      334.98      325.45     26.50 o 
  -3  -2  14        0.17        6.83      9.97 o 
  -2  -2  14       42.57       44.06     10.33 o 
  -1  -2  14        4.34       12.48      9.42 o 
   0  -2  14      408.97      456.74     31.79 o 
   1  -2  14        5.52        8.56     11.19 o 
   2  -2  14      122.91      127.76     13.64 o 
   3  -2  14      465.35      458.14     17.79 o 
   4  -2  14       10.70        5.99     14.22 o 
   5  -2  14       38.31       32.98     15.73 o 
   6  -2  14       19.16       36.11     18.00 o 
   7  -2  14      155.38      140.87     21.00 o 
  -8  -1  14       50.59       45.07     53.75 o 
  -7  -1  14      104.35      102.78     49.14 o 
  -6  -1  14        3.92       10.54     20.11 o 
  -5  -1  14       34.11       23.81     17.97 o 
  -4  -1  14      406.02      384.01     28.85 o 
  -3  -1  14      202.18      178.55     14.61 o 
  -2  -1  14      719.49      772.13     26.13 o 
  -1  -1  14     3138.24     3375.99     33.95 o 
   0  -1  14      874.12      992.29     47.73 o 
   1  -1  14      131.72      123.15     25.82 o 
   2  -1  14      227.84      234.89     14.37 o 
   3  -1  14      267.73      261.18     16.77 o 
   4  -1  14       70.82       67.82     13.91 o 
   5  -1  14      168.20      159.23     18.06 o 
   6  -1  14      256.58      248.18     20.37 o 
   7  -1  14        0.32       -2.10     18.96 o 
  -8   0  14      194.64      223.51     55.75 o 
  -7   0  14       23.42       29.21     23.85 o 
  -6   0  14     1224.32     1122.73    127.15 o 
  -5   0  14     1463.37     1322.41     63.13 o 
  -4   0  14        0.35        6.27     10.91 o 
  -3   0  14       21.89       27.99     12.82 o 
  -2   0  14     1333.95     1422.59     41.47 o 
  -1   0  14      570.40      639.44     17.75 o 
   0   0  14     2488.72     2887.88     72.74 o 
   1   0  14     2331.86     2710.02     55.68 o 
   2   0  14      171.78      166.95     13.77 o 
   3   0  14      450.32      465.92     15.96 o 
   4   0  14       47.02       47.51     13.70 o 
   5   0  14        1.14       -4.04     16.62 o 
   6   0  14      358.40      377.31     21.61 o 
   7   0  14      269.76      290.70     26.02 o 
  -8   1  14        0.18       20.59     26.18 o 
  -7   1  14       21.40        2.78     23.43 o 
  -6   1  14      119.52       93.28     21.88 o 
  -5   1  14      369.92      342.17     20.16 o 
  -4   1  14      945.36      879.72     38.48 o 
  -3   1  14       63.82       57.33     13.57 o 
  -2   1  14      219.38      187.63     25.63 o 
  -1   1  14      101.09      107.22     20.00 o 
   0   1  14      331.73      340.08     16.41 o 
   1   1  14       31.59       35.57     11.92 o 
   2   1  14     1291.06     1249.03     36.82 o 
   3   1  14      177.76      160.56     14.10 o 
   4   1  14      958.64      967.46     21.02 o 
   5   1  14       72.73       80.24     17.27 o 
   6   1  14       14.54       24.48     19.36 o 
   7   1  14        1.43       12.70     22.47 o 
  -8   2  14      141.49      119.16     42.33 o 
  -7   2  14      179.36      170.70     37.99 o 
  -6   2  14      110.31      119.24     23.40 o 
  -5   2  14      143.50      108.43     21.07 o 
  -4   2  14        2.74        5.32     12.57 o 
  -3   2  14       25.81       10.62     13.71 o 
  -2   2  14        3.43        6.99     16.17 o 
  -1   2  14       40.02       24.29     14.55 o 
   0   2  14       58.23       55.42     12.76 o 
   1   2  14        5.40       -0.39     12.53 o 
   2   2  14       20.94       11.42     12.31 o 
   3   2  14        0.96       -7.39     15.52 o 
   4   2  14      128.88      114.12     16.04 o 
   5   2  14      794.52      836.56     28.89 o 
   6   2  14       37.71       34.79     23.50 o 
   7   2  14        1.82        8.79     31.17 o 
  -8   3  14       64.91       64.89     37.10 o 
  -7   3  14        6.69      -14.61     30.09 o 
  -6   3  14       68.95       76.38     30.09 o 
  -5   3  14      108.91       72.62     18.31 o 
  -4   3  14      149.11      158.49     22.27 o 
  -3   3  14       40.28       35.95     15.18 o 
  -2   3  14        2.38        9.58     15.77 o 
  -1   3  14       21.78        7.19     15.37 o 
   0   3  14       21.58       21.78     15.53 o 
   1   3  14        8.63        7.19     13.44 o 
   2   3  14        1.09        9.25     12.94 o 
   3   3  14       19.17       27.88     13.86 o 
   4   3  14       30.59       37.26     15.80 o 
   5   3  14       83.48       73.99     19.25 o 
   6   3  14        9.38        9.11     23.96 o 
  -7   4  14      167.77      197.21     35.67 o 
  -6   4  14       63.84       46.39     23.40 o 
  -5   4  14       10.28       -6.18     21.21 o 
  -4   4  14        7.71       14.90     17.88 o 
  -3   4  14      177.33      181.42     19.40 o 
  -2   4  14      552.70      538.06     25.81 o 
  -1   4  14        3.54        4.44     18.59 o 
   0   4  14      623.00      615.79     25.86 o 
   1   4  14       11.47       13.56     14.32 o 
   2   4  14      118.44      101.75     30.32 o 
   3   4  14      185.65      134.22     28.66 o 
   4   4  14        0.52       -2.20     19.17 o 
   5   4  14        0.07       -0.87     20.52 o 
   6   4  14       10.37        9.24     47.40 o 
  -7   5  14       18.71       21.79     27.23 o 
  -6   5  14      226.59      226.49     28.60 o 
  -5   5  14       71.28       53.69     23.78 o 
  -4   5  14      215.42      221.80     24.98 o 
  -3   5  14        0.84       10.10     20.29 o 
  -2   5  14      238.25      213.86     39.94 o 
  -1   5  14     4940.53     5165.72    128.37 o 
   0   5  14       31.36       22.59     19.03 o 
   1   5  14      537.96      593.49     52.45 o 
   2   5  14       18.42       19.57     20.89 o 
   3   5  14        0.23       16.04     18.46 o 
   4   5  14       97.46       88.78     27.71 o 
   5   5  14        0.12      -11.85     34.03 o 
  -6   6  14      114.82       72.95     28.01 o 
  -5   6  14        1.33       46.57     24.83 o 
  -4   6  14       41.77       14.35     22.84 o 
  -3   6  14        3.36        2.37     20.69 o 
  -2   6  14       24.33       32.09     20.28 o 
  -1   6  14      170.81      132.84     50.70 o 
   0   6  14      574.42      518.39     32.31 o 
   1   6  14       12.17       10.33     22.65 o 
   2   6  14       37.98       28.18     22.53 o 
   3   6  14       13.59        2.02     57.98 o 
   4   6  14       26.71       19.51     62.10 o 
  -5   7  14      117.11       89.88     34.82 o 
  -4   7  14      121.66       76.96     25.50 o 
  -3   7  14       19.95       25.76     22.79 o 
  -2   7  14       54.97       41.83     21.67 o 
  -1   7  14       73.87      112.01     30.34 o 
   0   7  14      183.30      164.35     28.01 o 
   1   7  14      123.08      137.86     38.22 o 
   2   7  14      169.67      -33.52     63.12 o 
  -4   8  14        2.25       29.99     33.58 o 
  -3   8  14        0.33       34.65     27.79 o 
  -2   8  14      625.63      744.78     35.72 o 
  -1   8  14       43.51       62.45     29.26 o 
   0   8  14      185.52      121.83     96.73 o 
   1   8  14        0.28      -33.05     65.26 o 
  -2  -9  15        3.67      107.70     73.91 o 
  -1  -9  15        7.27       15.78     72.15 o 
   0  -9  15        0.04       -1.24     71.37 o 
   1  -9  15      120.39      147.09     30.87 o 
   2  -9  15        0.01       20.56     31.68 o 
   3  -9  15      253.46      268.75     36.06 o 
  -3  -8  15       10.90       35.37     50.63 o 
  -2  -8  15      241.22      217.99     55.16 o 
  -1  -8  15       88.02       77.86     70.72 o 
   0  -8  15      567.63      643.35    122.39 o 
   1  -8  15      438.24      413.95     35.22 o 
   2  -8  15      520.78      494.76     58.33 o 
   3  -8  15       11.80       50.77     31.95 o 
   4  -8  15       12.85       30.10     24.68 o 
   5  -8  15      139.29      141.73     24.25 o 
  -5  -7  15       99.03      100.29     51.55 o 
  -4  -7  15       12.14       37.55     43.88 o 
  -3  -7  15      206.27      175.90     40.55 o 
  -2  -7  15       12.61        5.72     33.75 o 
  -1  -7  15      201.01      269.81     73.83 o 
   0  -7  15       16.90       18.82     21.57 o 
   1  -7  15      187.21      203.24     26.18 o 
   2  -7  15        4.72       -3.66     24.66 o 
   3  -7  15      351.00      315.45     21.39 o 
   4  -7  15       39.65       43.43     20.49 o 
   5  -7  15       11.48       36.39     20.99 o 
   6  -7  15       67.77       59.31     24.77 o 
  -5  -6  15       35.18        6.74     42.75 o 
  -4  -6  15       87.37       56.91     37.40 o 
  -3  -6  15       50.68       53.13     26.06 o 
  -2  -6  15       80.74      105.28     54.44 o 
  -1  -6  15       20.38       34.79     26.29 o 
   0  -6  15       88.84       92.30     20.58 o 
   1  -6  15       21.81       32.95     15.71 o 
   2  -6  15       72.96       73.31     16.13 o 
   3  -6  15       86.93       74.80     17.70 o 
   4  -6  15        0.00       18.63     20.97 o 
   5  -6  15       14.34       20.74     18.62 o 
   6  -6  15        6.42       18.47     20.70 o 
  -5  -5  15       30.65       16.82     44.16 o 
  -4  -5  15        1.02       -1.26     32.96 o 
  -3  -5  15        8.93        8.29     31.63 o 
  -2  -5  15       44.63       15.37     22.09 o 
  -1  -5  15       43.39       50.66     17.30 o 
   0  -5  15        0.00        7.84     11.30 o 
   1  -5  15       42.38       56.30     13.29 o 
   2  -5  15      173.71      179.15     16.62 o 
   3  -5  15        5.44        9.84     18.42 o 
   4  -5  15      275.95      272.65     21.61 o 
   5  -5  15        1.50       -4.68     17.10 o 
   6  -5  15       26.50       15.45     19.58 o 
   7  -5  15       20.52       19.86     21.63 o 
  -7  -4  15       43.46       54.16     57.96 o 
  -6  -4  15        5.50        8.20     48.51 o 
  -5  -4  15       19.50       41.87     44.89 o 
  -4  -4  15       29.93       10.41     31.85 o 
  -3  -4  15      257.30      238.45     54.88 o 
  -2  -4  15       37.53       17.88     17.70 o 
  -1  -4  15       10.52       12.31      9.24 o 
   0  -4  15       13.56       11.23     11.09 o 
   1  -4  15        0.51        5.68     12.48 o 
   2  -4  15       61.42       46.32     14.08 o 
   3  -4  15      133.09      143.36     18.60 o 
   4  -4  15       12.87        6.56     17.16 o 
   5  -4  15       55.78       50.00     16.97 o 
   6  -4  15       88.94       86.91     19.78 o 
   7  -4  15      114.12      114.46     22.43 o 
  -7  -3  15       56.54       71.42     51.82 o 
  -6  -3  15       27.38       38.24     49.37 o 
  -5  -3  15        0.25       51.04     42.68 o 
  -4  -3  15      143.32      198.06     77.28 o 
  -3  -3  15      178.10      165.93     19.93 o 
  -2  -3  15        2.47        5.41     10.26 o 
  -1  -3  15       41.16       66.35     10.72 o 
   0  -3  15        2.24       -3.15     10.85 o 
   1  -3  15      975.11      947.31     19.73 o 
   2  -3  15        5.17        0.14     13.01 o 
   3  -3  15      137.22      134.00     16.69 o 
   4  -3  15      347.47      367.08     18.51 o 
   5  -3  15       33.76       34.00     16.37 o 
   6  -3  15     1565.19     1499.18     63.94 o 
   7  -3  15      786.87      805.05     29.10 o 
  -7  -2  15       92.98       71.96     51.32 o 
  -6  -2  15       85.43       87.10     45.74 o 
  -5  -2  15      593.67      427.30     51.10 o 
  -4  -2  15       33.73        8.38     14.22 o 
  -3  -2  15       35.31       24.73     10.71 o 
  -2  -2  15       14.23       16.63     10.80 o 
  -1  -2  15      110.06      122.62     13.71 o 
   0  -2  15     1971.18     2020.85     32.91 o 
   1  -2  15        3.53       -4.31     11.66 o 
   2  -2  15      778.15      771.83     37.02 o 
   3  -2  15       32.30       50.44     14.69 o 
   4  -2  15       27.82       15.43     14.65 o 
   5  -2  15       51.87       43.39     16.14 o 
   6  -2  15      337.06      360.07     22.08 o 
   7  -2  15      222.75      201.66     22.10 o 
  -8  -1  15      156.78       51.64     53.16 o 
  -7  -1  15       11.04       23.54     48.01 o 
  -6  -1  15       50.13       61.88     20.79 o 
  -5  -1  15     1045.08      982.40     58.07 o 
  -4  -1  15     1139.01     1135.85     28.63 o 
  -3  -1  15      829.57      842.86     44.18 o 
  -2  -1  15       84.45       75.96     11.26 o 
  -1  -1  15        0.91        0.22     11.37 o 
   0  -1  15       40.69       51.66     12.03 o 
   1  -1  15      150.68      133.87     29.46 o 
   2  -1  15      437.75      476.83     17.03 o 
   3  -1  15       45.79       32.65     14.20 o 
   4  -1  15      233.18      198.88     15.63 o 
   5  -1  15        6.42       -2.07     16.72 o 
   6  -1  15       48.46       48.23     17.90 o 
   7  -1  15        8.69        5.42     19.62 o 
  -8   0  15      130.38       68.39     52.70 o 
  -7   0  15       29.24       42.64     24.45 o 
  -6   0  15       24.73       24.92     21.14 o 
  -5   0  15       28.51       45.61     19.19 o 
  -4   0  15      540.55      475.52     20.23 o 
  -3   0  15        6.90       14.46     12.83 o 
  -2   0  15      370.38      426.11     14.72 o 
  -1   0  15      229.21      264.64     34.31 o 
   0   0  15       51.78       50.50     12.01 o 
   1   0  15      116.09      124.60     18.00 o 
   2   0  15       10.98       19.12     11.02 o 
   3   0  15      122.97      126.79     13.70 o 
   4   0  15     1731.14     1674.71     25.25 o 
   5   0  15      819.81      771.71     23.83 o 
   6   0  15       19.42       23.79     17.84 o 
   7   0  15       66.60       59.76     22.91 o 
  -8   1  15       23.87       28.77     26.58 o 
  -7   1  15       38.52       40.82     28.78 o 
  -6   1  15      524.85      494.40     28.18 o 
  -5   1  15      215.75      134.06     24.64 o 
  -4   1  15       27.14       25.93     12.99 o 
  -3   1  15      498.65      436.73     18.35 o 
  -2   1  15       34.57       28.10     15.34 o 
  -1   1  15      945.45      975.05     21.34 o 
   0   1  15      224.40      167.56     27.58 o 
   1   1  15      360.09      385.20     17.70 o 
   2   1  15     1166.96     1139.57     42.34 o 
   3   1  15       43.55       43.58     13.65 o 
   4   1  15      386.99      391.83     17.73 o 
   5   1  15     1040.71     1086.20     26.74 o 
   6   1  15        0.92       -5.69     20.28 o 
   7   1  15        0.01       12.35     22.52 o 
  -8   2  15       31.76       84.42     28.61 o 
  -7   2  15       51.92       53.06     29.43 o 
  -6   2  15      113.41       91.44     26.85 o 
  -5   2  15       56.40       27.86     14.80 o 
  -4   2  15       94.91       64.22     13.86 o 
  -3   2  15      180.80      157.02     26.34 o 
  -2   2  15      291.32      290.43     20.93 o 
  -1   2  15       10.07       10.06     14.53 o 
   0   2  15       84.59      101.36     15.47 o 
   1   2  15       31.47       22.26     13.66 o 
   2   2  15       84.40       50.10     13.68 o 
   3   2  15        0.41       -0.82     13.73 o 
   4   2  15      286.79      310.47     18.42 o 
   5   2  15       53.27       53.80     18.87 o 
   6   2  15       29.61       23.92     24.48 o 
   7   2  15        3.65       -9.11     44.96 o 
  -7   3  15       20.20       21.37     29.13 o 
  -6   3  15      237.62      210.69     31.80 o 
  -5   3  15       18.09        5.42     17.76 o 
  -4   3  15      128.25      116.09     15.32 o 
  -3   3  15        2.02       -1.97     17.52 o 
  -2   3  15        5.62       12.35     16.76 o 
  -1   3  15       70.90       50.80     16.68 o 
   0   3  15        1.05        1.96     15.87 o 
   1   3  15        1.98        2.82     13.86 o 
   2   3  15       91.09       70.51     13.74 o 
   3   3  15       15.29       14.76     14.24 o 
   4   3  15      120.91       88.52     15.91 o 
   5   3  15       72.82       63.04     18.92 o 
   6   3  15      173.37      180.72     27.35 o 
  -7   4  15       43.07       32.99     46.45 o 
  -6   4  15        7.11       -6.12     23.46 o 
  -5   4  15      784.59      671.50     30.61 o 
  -4   4  15       85.38       69.52     19.02 o 
  -3   4  15       25.38       27.36     17.82 o 
  -2   4  15      924.42      926.15     30.56 o 
  -1   4  15       11.90       -6.32     17.59 o 
   0   4  15      220.63      248.56     17.75 o 
   1   4  15       48.16       42.78     16.45 o 
   2   4  15       16.29       19.29     15.86 o 
   3   4  15        6.28        4.92     17.78 o 
   4   4  15        1.91       11.53     19.49 o 
   5   4  15        1.45       11.48     21.72 o 
   6   4  15        0.00        2.80     47.99 o 
  -7   5  15        6.44       35.05     34.01 o 
  -6   5  15       10.53       18.09     30.45 o 
  -5   5  15      332.73      258.84     27.78 o 
  -4   5  15       36.66       32.66     21.60 o 
  -3   5  15       85.23       67.51     18.85 o 
  -2   5  15        6.57        9.29     19.33 o 
  -1   5  15      756.94      860.32     31.73 o 
   0   5  15      314.60      309.80     25.82 o 
   1   5  15        0.00       -0.79     20.46 o 
   2   5  15      663.84      720.02     37.12 o 
   3   5  15      844.21      838.82     38.18 o 
   4   5  15      124.40      101.36     39.01 o 
   5   5  15        4.58        9.12     35.94 o 
  -6   6  15       12.47        5.71     32.56 o 
  -5   6  15       85.56       78.83     26.14 o 
  -4   6  15       34.77       12.24     22.35 o 
  -3   6  15        5.93       15.96     21.42 o 
  -2   6  15      629.23      603.23     37.90 o 
  -1   6  15        1.56      -11.93     22.40 o 
   0   6  15      750.05      766.34     36.84 o 
   1   6  15        3.91        9.81     22.01 o 
   2   6  15      156.71      125.93     46.11 o 
   3   6  15        3.13       30.18     56.28 o 
   4   6  15       26.45      -10.00     60.82 o 
  -5   7  15       37.59       39.80     26.93 o 
  -4   7  15        1.20       -5.79     33.45 o 
  -3   7  15        0.44      -10.76     28.89 o 
  -2   7  15      250.35      227.28     27.97 o 
  -1   7  15      349.21      290.72     26.90 o 
   0   7  15      525.73      485.11     34.38 o 
   1   7  15       13.45        3.80     30.89 o 
  -3   8  15        8.53        5.88     32.78 o 
  -2   8  15       57.90       70.89     29.18 o 
  -1   8  15       13.04       31.40     24.87 o 
   0   8  15       44.84       47.14     39.32 o 
   1   8  15       46.90       20.27     65.65 o 
  -1  -9  16      526.12      786.53    101.50 o 
   0  -9  16        0.04       29.17     72.68 o 
   1  -9  16      245.79      284.86    100.54 o 
   2  -9  16      178.49      140.15     31.66 o 
   3  -9  16      191.13      148.56     36.26 o 
  -3  -8  16        1.32       -3.50     38.89 o 
  -2  -8  16       36.83       83.32     75.87 o 
  -1  -8  16      490.05      825.97     95.52 o 
   0  -8  16       11.99       54.03     35.29 o 
   1  -8  16      118.63      109.46     29.39 o 
   2  -8  16       96.62       75.10     30.83 o 
   3  -8  16      171.48      157.68     31.10 o 
   4  -8  16       29.10       47.76     25.87 o 
   5  -8  16       43.09       39.91     24.15 o 
  -4  -7  16       64.98       72.93     46.16 o 
  -3  -7  16       50.74       11.49     37.87 o 
  -2  -7  16       42.47       70.75     51.16 o 
  -1  -7  16       24.56       92.94     73.25 o 
   0  -7  16       57.06       23.30     30.37 o 
   1  -7  16      572.49      536.58     44.62 o 
   2  -7  16        5.22        8.91     24.97 o 
   3  -7  16       19.29       29.57     18.94 o 
   4  -7  16       39.70       32.84     19.58 o 
   5  -7  16      107.80       77.35     21.89 o 
   6  -7  16       32.50       32.80     24.74 o 
  -5  -6  16        0.03        5.61     45.86 o 
  -4  -6  16       16.49       64.90     44.83 o 
  -3  -6  16       81.44       52.84     35.99 o 
  -2  -6  16       79.33       87.59     33.97 o 
  -1  -6  16       36.09       40.03     29.42 o 
   0  -6  16      470.50      444.50     27.96 o 
   1  -6  16        7.15       -3.09     22.63 o 
   2  -6  16      106.39       68.77     16.46 o 
   3  -6  16      142.86      141.41     18.90 o 
   4  -6  16        9.38        8.60     18.62 o 
   5  -6  16      119.52       87.44     19.08 o 
   6  -6  16       16.11       23.86     20.51 o 
  -6  -5  16       14.83       11.13     49.83 o 
  -5  -5  16        0.16       -4.48     45.18 o 
  -4  -5  16       61.65       37.53     36.78 o 
  -3  -5  16       14.85       -7.74     33.86 o 
  -2  -5  16      153.67      128.17     35.08 o 
  -1  -5  16       29.79       25.33     24.99 o 
   0  -5  16        9.74        9.29     14.28 o 
   1  -5  16        0.00       -3.30     14.78 o 
   2  -5  16      127.10      118.77     17.14 o 
   3  -5  16       67.48       56.14     17.48 o 
   4  -5  16        8.73        3.96     18.51 o 
   5  -5  16       39.92       18.52     18.05 o 
   6  -5  16      141.34      113.26     21.07 o 
   7  -5  16       69.34       47.36     22.15 o 
  -7  -4  16       52.09       69.74     57.90 o 
  -6  -4  16       39.84       45.57     48.21 o 
  -5  -4  16      441.48      382.29     53.23 o 
  -4  -4  16       51.33       21.27     32.91 o 
  -3  -4  16       65.38       22.85     37.39 o 
  -2  -4  16      109.49      107.35     19.97 o 
  -1  -4  16        0.09       -1.53     10.75 o 
   0  -4  16      993.46     1044.16     20.45 o 
   1  -4  16        8.10        3.19     15.23 o 
   2  -4  16        8.43        2.85     14.21 o 
   3  -4  16        0.71       -9.14     16.37 o 
   4  -4  16      211.25      180.48     20.54 o 
   5  -4  16        0.94       -1.73     19.19 o 
   6  -4  16        2.05       17.68     19.51 o 
   7  -4  16      541.74      560.13     44.47 o 
  -7  -3  16       23.46        7.45     51.41 o 
  -6  -3  16        2.80       16.78     46.29 o 
  -5  -3  16       12.56       38.42     41.89 o 
  -4  -3  16      984.95      987.46     48.08 o 
  -3  -3  16       78.80       72.44     17.28 o 
  -2  -3  16      152.58      141.20     12.57 o 
  -1  -3  16      851.77      888.74     19.69 o 
   0  -3  16       24.01       17.28     11.59 o 
   1  -3  16      562.31      552.59     24.80 o 
   2  -3  16      178.78      159.95     15.51 o 
   3  -3  16     1316.38     1233.76     25.57 o 
   4  -3  16        0.71        7.41     15.42 o 
   5  -3  16      120.59       85.58     17.44 o 
   6  -3  16      208.32      224.84     21.88 o 
   7  -3  16      455.84      471.45     26.52 o 
  -7  -2  16        0.04        2.51     52.49 o 
  -6  -2  16       89.77      103.30     48.20 o 
  -5  -2  16       35.22      103.30     42.91 o 
  -4  -2  16      150.70      167.62     28.35 o 
  -3  -2  16        0.01       18.75     11.19 o 
  -2  -2  16      295.22      279.43     16.73 o 
  -1  -2  16      240.70      270.67     19.41 o 
   0  -2  16      334.84      426.35     34.46 o 
   1  -2  16        6.11        8.82     12.44 o 
   2  -2  16        0.03       12.63     13.18 o 
   3  -2  16      244.34      248.26     17.31 o 
   4  -2  16       34.20       29.76     15.23 o 
   5  -2  16      255.13      246.87     17.91 o 
   6  -2  16      472.08      464.82     23.11 o 
   7  -2  16       21.53       45.14     19.97 o 
  -8  -1  16      129.83      161.91     60.13 o 
  -7  -1  16        3.35       25.77     49.08 o 
  -6  -1  16      133.30      141.79     28.42 o 
  -5  -1  16     2212.60     2095.75     72.11 o 
  -4  -1  16     1044.98     1031.74     27.05 o 
  -3  -1  16      108.16       95.74     12.53 o 
  -2  -1  16        2.81        4.65     11.12 o 
  -1  -1  16        2.66       16.07     11.78 o 
   0  -1  16      857.60      989.76     39.93 o 
   1  -1  16        8.32        7.02      6.88 o 
   2  -1  16       19.16       19.33     13.43 o 
   3  -1  16       10.44       11.72     14.51 o 
   4  -1  16       47.15       41.06     14.70 o 
   5  -1  16        1.29       -3.39     17.09 o 
   6  -1  16      108.03       85.76     19.32 o 
   7  -1  16       17.29       18.80     21.94 o 
  -8   0  16        2.53       45.91     53.98 o 
  -7   0  16      452.27      451.12     64.75 o 
  -6   0  16       16.62       17.47     20.59 o 
  -5   0  16     1868.61     1642.06    171.91 o 
  -4   0  16      236.14      195.57     25.04 o 
  -3   0  16        0.33        7.03     13.46 o 
  -2   0  16       20.88       11.31     11.63 o 
  -1   0  16       24.53       24.52     12.47 o 
   0   0  16        5.68        4.09     10.81 o 
   1   0  16       42.18       41.70     12.90 o 
   2   0  16       40.99       29.35     11.73 o 
   3   0  16      236.17      205.86     15.06 o 
   4   0  16     2677.34     2682.95     31.23 o 
   5   0  16      209.68      210.45     19.42 o 
   6   0  16      106.55      103.66     19.68 o 
   7   0  16        0.05       18.57     22.26 o 
  -8   1  16        0.35       25.49     26.31 o 
  -7   1  16       15.81       -0.24     22.14 o 
  -6   1  16       26.81       14.35     21.40 o 
  -5   1  16        0.07        0.33     16.74 o 
  -4   1  16        0.06        7.28     12.96 o 
  -3   1  16      213.33      163.89     21.57 o 
  -2   1  16       27.00       18.68     16.03 o 
  -1   1  16      528.81      558.26     19.11 o 
   0   1  16       37.31       28.66     12.07 o 
   1   1  16      851.16      829.84     22.15 o 
   2   1  16      370.79      371.46     19.20 o 
   3   1  16      120.29      123.46     16.11 o 
   4   1  16       22.81       23.43     14.87 o 
   5   1  16      481.48      458.85     21.75 o 
   6   1  16       35.77       24.10     18.52 o 
   7   1  16      252.00      242.45     26.32 o 
  -8   2  16        0.94       23.21     33.39 o 
  -7   2  16        2.90        8.81     23.50 o 
  -6   2  16        4.17       26.50     22.20 o 
  -5   2  16      230.27      220.24     16.82 o 
  -4   2  16      163.13      143.10     15.06 o 
  -3   2  16        8.18        2.33     14.43 o 
  -2   2  16       69.05       53.00     17.15 o 
  -1   2  16        0.30        9.69     15.45 o 
   0   2  16      321.63      335.46     18.56 o 
   1   2  16      232.27      191.78     31.33 o 
   2   2  16        1.27        9.42     13.18 o 
   3   2  16       65.96       32.46     14.63 o 
   4   2  16      170.50      157.24     17.54 o 
   5   2  16      201.41      219.27     21.46 o 
   6   2  16       26.57       20.09     20.42 o 
  -7   3  16       17.20       -1.36     30.57 o 
  -6   3  16       21.22      -20.62     36.54 o 
  -5   3  16        5.83       -4.40     17.64 o 
  -4   3  16      152.56      120.21     20.53 o 
  -3   3  16        8.47        8.40     22.76 o 
  -2   3  16      587.94      542.77     25.67 o 
  -1   3  16      116.96       85.35     25.05 o 
   0   3  16       21.51       41.21     19.01 o 
   1   3  16        5.22       17.48     14.45 o 
   2   3  16      228.70      188.05     21.04 o 
   3   3  16       65.23       31.01     15.09 o 
   4   3  16      103.66      125.79     17.15 o 
   5   3  16       29.64       48.88     19.87 o 
   6   3  16      115.91      132.92     27.20 o 
  -7   4  16        4.31       29.12     34.44 o 
  -6   4  16      302.82      257.05     39.56 o 
  -5   4  16      188.49      167.07     22.29 o 
  -4   4  16       80.05       54.97     18.87 o 
  -3   4  16        6.86       -3.08     17.12 o 
  -2   4  16      280.49      314.19     34.14 o 
  -1   4  16      103.01       83.93     21.40 o 
   0   4  16     1137.72     1114.67     39.41 o 
   1   4  16       76.17       61.96     17.34 o 
   2   4  16       71.10       70.51     17.16 o 
   3   4  16        3.19        1.70     16.66 o 
   4   4  16       20.88       10.65     17.96 o 
   5   4  16      213.45      184.72     26.70 o 
  -7   5  16       21.91      -18.69     27.74 o 
  -6   5  16        4.73      -13.07     24.99 o 
  -5   5  16       42.33        4.00     24.08 o 
  -4   5  16       12.87       30.00     22.33 o 
  -3   5  16      916.53      817.77     34.17 o 
  -2   5  16       11.83       11.79     20.15 o 
  -1   5  16     6746.29     7182.11    137.60 o 
   0   5  16        2.61        2.96     21.88 o 
   1   5  16        2.80        5.69     19.80 o 
   2   5  16      185.60      197.27     36.92 o 
   3   5  16       44.76       58.54     24.15 o 
   4   5  16      259.04      220.47     33.20 o 
   5   5  16        3.57        2.72     37.18 o 
  -6   6  16       35.07       23.83     28.06 o 
  -5   6  16      123.63       97.46     27.23 o 
  -4   6  16      112.09       78.80     24.58 o 
  -3   6  16       10.50       21.71     22.05 o 
  -2   6  16       24.87       34.40     20.82 o 
  -1   6  16      157.52      113.31     37.51 o 
   0   6  16       22.85       26.80     23.00 o 
   1   6  16       39.57       51.02     24.25 o 
   2   6  16       59.15       31.17     26.83 o 
   3   6  16      158.05        3.86     62.19 o 
   4   6  16        9.48       43.58     63.58 o 
  -5   7  16       36.87        9.22     27.17 o 
  -4   7  16       21.09        3.61     26.97 o 
  -3   7  16        1.48       14.85     26.92 o 
  -2   7  16      505.99      473.52     31.07 o 
  -1   7  16      149.10      173.27     32.55 o 
   0   7  16      277.15      284.70     31.70 o 
   1   7  16        3.86        1.24     25.09 o 
  -3   8  16        0.06       11.57     25.76 o 
  -2   8  16       92.24       97.58     29.45 o 
  -1   8  16       16.91       10.88     26.88 o 
  -1  -9  17      220.25      398.79     96.35 o 
   0  -9  17       49.89       16.65     82.89 o 
   1  -9  17      287.51      401.20    133.83 o 
   2  -9  17      265.13      221.10     46.43 o 
  -3  -8  17      199.34      186.27     43.14 o 
  -2  -8  17       70.53      144.27     84.99 o 
  -1  -8  17       21.71       19.28     78.01 o 
   0  -8  17        0.39        1.65     32.95 o 
   1  -8  17      185.77      192.70     28.65 o 
   2  -8  17        0.26       27.35     28.22 o 
   3  -8  17       44.49       33.49     30.96 o 
   4  -8  17      278.76      187.23     34.58 o 
  -4  -7  17       27.31       21.92     47.58 o 
  -3  -7  17        0.40       97.24    122.97 o 
  -2  -7  17       82.23      134.58     37.55 o 
  -1  -7  17        3.14       -7.20     75.90 o 
   0  -7  17       54.65       58.50     78.84 o 
   1  -7  17        5.43       -1.20     24.96 o 
   2  -7  17      167.95      114.45     27.48 o 
   3  -7  17        4.90        7.29     18.29 o 
   4  -7  17       94.96       54.96     20.45 o 
   5  -7  17      213.03      171.42     24.15 o 
  -5  -6  17        1.94      -12.51     46.87 o 
  -4  -6  17        4.35      -13.91     43.03 o 
  -3  -6  17      103.69       59.49     36.77 o 
  -2  -6  17      423.91      552.08    179.27 o 
  -1  -6  17       81.34       91.10     42.87 o 
   0  -6  17      890.59      828.26     32.92 o 
   1  -6  17      154.35      162.19     24.85 o 
   2  -6  17      103.56      111.22     17.11 o 
   3  -6  17       27.09       19.76     17.12 o 
   4  -6  17       62.19       54.07     19.78 o 
   5  -6  17      133.76      103.36     19.89 o 
   6  -6  17       73.05       56.00     21.30 o 
  -5  -5  17       34.50       41.48     43.29 o 
  -4  -5  17       61.17       17.42     36.03 o 
  -3  -5  17       17.78        5.06     34.02 o 
  -2  -5  17       72.46       46.04     34.05 o 
  -1  -5  17       56.12       41.77     28.01 o 
   0  -5  17        5.68        2.45     17.25 o 
   1  -5  17       33.57       22.45     13.93 o 
   2  -5  17       32.67       13.74     15.41 o 
   3  -5  17        2.72        0.86     17.05 o 
   4  -5  17      541.07      490.82     44.62 o 
   5  -5  17       32.45       37.40     18.74 o 
   6  -5  17        0.04       -8.57     22.99 o 
  -6  -4  17        0.22       31.07     47.00 o 
  -5  -4  17       53.45       42.57     42.75 o 
  -4  -4  17       68.01       48.86     33.15 o 
  -3  -4  17        1.03        8.17     33.33 o 
  -2  -4  17       28.14       15.30     19.74 o 
  -1  -4  17       39.89       16.91     11.20 o 
   0  -4  17       20.79       27.34     12.45 o 
   1  -4  17       40.78       27.24     13.98 o 
   2  -4  17       86.22       57.32     15.62 o 
   3  -4  17       15.32       31.66     16.71 o 
   4  -4  17      142.21      130.48     19.77 o 
   5  -4  17       55.48       56.60     17.67 o 
   6  -4  17      452.69      443.68     29.85 o 
   7  -4  17      478.88      490.48     31.61 o 
  -7  -3  17        5.88      -21.80     54.04 o 
  -6  -3  17      129.91      101.03     48.68 o 
  -5  -3  17      162.46      174.35     46.83 o 
  -4  -3  17     1539.90     1453.93     50.14 o 
  -3  -3  17        1.88      -14.49     16.73 o 
  -2  -3  17        9.95        2.27     11.51 o 
  -1  -3  17      457.83      434.94     15.06 o 
   0  -3  17       22.57       23.73     12.04 o 
   1  -3  17        1.34       14.80     12.87 o 
   2  -3  17        0.28       -1.45     14.36 o 
   3  -3  17        2.51        5.62     16.05 o 
   4  -3  17        8.48       16.88     15.68 o 
   5  -3  17        0.21       14.02     19.66 o 
   6  -3  17       17.46       20.19     19.15 o 
   7  -3  17      101.63      143.25     22.86 o 
  -7  -2  17        4.03      -16.43     49.69 o 
  -6  -2  17       75.71       47.93     46.93 o 
  -5  -2  17      247.46      212.43     46.38 o 
  -4  -2  17      451.50      373.80     19.10 o 
  -3  -2  17        3.97        1.93     11.71 o 
  -2  -2  17      516.07      498.77     28.24 o 
  -1  -2  17       41.12       51.28     11.87 o 
   0  -2  17     1582.70     1607.95     29.13 o 
   1  -2  17       53.28       58.98     13.23 o 
   2  -2  17      353.56      363.29     22.52 o 
   3  -2  17     1711.41     1629.98     29.53 o 
   4  -2  17     1033.55      931.65     33.08 o 
   5  -2  17        6.24       -4.08     15.76 o 
   6  -2  17        0.22       -1.54     18.82 o 
   7  -2  17       42.68       58.58     21.32 o 
  -6  -1  17        0.23       -1.20     25.56 o 
  -5  -1  17        1.86       27.00     18.83 o 
  -4  -1  17       87.09       95.17     16.40 o 
  -3  -1  17      249.45      253.80     14.56 o 
  -2  -1  17      391.66      386.03     15.71 o 
  -1  -1  17     2177.68     2416.40     79.23 o 
   0  -1  17     1361.47     1559.24     60.04 o 
   1  -1  17      723.77      751.62     19.47 o 
   2  -1  17       93.71       77.23     15.83 o 
   3  -1  17       10.19       23.07     15.00 o 
   4  -1  17      412.01      379.13     18.43 o 
   5  -1  17       12.75        7.39     17.62 o 
   6  -1  17       28.23       17.67     18.83 o 
   7  -1  17       27.18       25.66     20.84 o 
  -7   0  17      450.72      444.09     56.38 o 
  -6   0  17       17.60       14.61     20.59 o 
  -5   0  17       72.87       54.56     19.35 o 
  -4   0  17        2.16       16.04     15.05 o 
  -3   0  17      928.67      946.91     23.24 o 
  -2   0  17        5.05        4.49     13.01 o 
  -1   0  17       16.04       14.05     12.99 o 
   0   0  17        0.40       -1.69     11.13 o 
   1   0  17       97.99      122.64     18.56 o 
   2   0  17      358.76      347.11     17.26 o 
   3   0  17        1.65       -2.59     13.65 o 
   4   0  17      100.55      120.60     16.40 o 
   5   0  17      121.51      110.13     18.53 o 
   6   0  17       85.61       73.60     19.32 o 
   7   0  17      125.82      124.47     21.96 o 
  -8   1  17        4.28       42.59     27.75 o 
  -7   1  17       19.81       32.64     24.83 o 
  -6   1  17        0.93       16.75     26.19 o 
  -5   1  17       14.83       15.23     17.36 o 
  -4   1  17        0.11        1.25     13.44 o 
  -3   1  17       38.77       28.59     15.54 o 
  -2   1  17       50.10       50.46     17.20 o 
  -1   1  17      195.54      194.97     29.22 o 
   0   1  17        0.03       11.57     12.76 o 
   1   1  17      355.80      359.66     18.99 o 
   2   1  17        0.42        8.24     16.30 o 
   3   1  17        0.01        1.70     15.33 o 
   4   1  17      583.08      551.21     24.69 o 
   5   1  17      403.57      397.18     21.74 o 
   6   1  17        1.55        1.81     18.97 o 
   7   1  17       35.84       15.25     26.87 o 
  -7   2  17       34.64       24.77     23.69 o 
  -6   2  17      539.05      440.82     62.52 o 
  -5   2  17        0.87       11.01     17.17 o 
  -4   2  17       86.04       69.57     14.78 o 
  -3   2  17       10.81       -4.45     18.38 o 
  -2   2  17      136.83      116.29     28.05 o 
  -1   2  17        5.30        9.87     15.58 o 
   0   2  17      139.78      114.49     17.67 o 
   1   2  17        0.37       -0.48     16.34 o 
   2   2  17       39.93       27.58     13.80 o 
   3   2  17       11.06        6.72     14.68 o 
   4   2  17      369.57      380.48     20.14 o 
   5   2  17       35.76       49.96     20.29 o 
   6   2  17       97.64       93.66     22.73 o 
  -7   3  17        1.07       22.42     30.97 o 
  -6   3  17        2.29       23.18     29.79 o 
  -5   3  17       89.68       47.92     18.80 o 
  -4   3  17      196.43      210.59     20.28 o 
  -3   3  17        1.88       17.66     19.23 o 
  -2   3  17        0.40        7.41     18.11 o 
  -1   3  17      150.48      114.74     30.79 o 
   0   3  17     1247.14     1246.28     32.49 o 
   1   3  17       17.41       27.29     14.79 o 
   2   3  17       36.08       29.92     14.80 o 
   3   3  17       14.32        4.61     16.58 o 
   4   3  17      134.42      119.53     23.46 o 
   5   3  17        6.96       27.87     23.43 o 
   6   3  17      227.94      256.54     29.69 o 
  -7   4  17      258.06      228.23     38.38 o 
  -6   4  17       63.35       50.62     32.83 o 
  -5   4  17      407.20      409.86     25.37 o 
  -4   4  17      776.52      699.65     55.23 o 
  -3   4  17        5.46       19.00     18.51 o 
  -2   4  17     1229.88     1177.62     46.42 o 
  -1   4  17      355.64      390.41     33.08 o 
   0   4  17        0.81       15.04     21.43 o 
   1   4  17        0.26      -10.60     15.84 o 
   2   4  17       26.52       24.30     16.87 o 
   3   4  17      620.40      534.90     53.58 o 
   4   4  17        0.26        1.12     18.70 o 
   5   4  17       22.70       43.45     24.91 o 
  -6   5  17        0.01       -6.73     48.32 o 
  -5   5  17       29.72       13.86     23.24 o 
  -4   5  17      296.46      312.75     29.00 o 
  -3   5  17      184.02      159.44     21.96 o 
  -2   5  17       43.92       31.36     20.96 o 
  -1   5  17     2621.84     2824.09     49.46 o 
   0   5  17      171.54      115.15     33.49 o 
   1   5  17      736.58      730.48     39.74 o 
   2   5  17        0.15       -6.68     23.27 o 
   3   5  17      158.76      115.74     46.56 o 
   4   5  17      227.29      263.98     34.35 o 
  -6   6  17       12.02       -7.72     27.68 o 
  -5   6  17      149.20      133.74     30.37 o 
  -4   6  17        0.02        8.11     23.86 o 
  -3   6  17        0.62        6.38     22.30 o 
  -2   6  17       78.03       74.72     27.81 o 
  -1   6  17      134.32       98.60     33.09 o 
   0   6  17        5.92       12.28     23.97 o 
   1   6  17       11.98       11.17     24.15 o 
   2   6  17       93.10       82.28     28.18 o 
  -4   7  17       55.09       68.90     26.44 o 
  -3   7  17       24.84       46.04     24.31 o 
  -2   7  17       33.28       37.51     23.17 o 
  -1   7  17        3.49        3.98     33.01 o 
   0   7  17       28.63       40.25     25.32 o 
   1   7  17        3.27       12.94     32.74 o 
   2   7  17        0.03       12.77     63.07 o 
  -2   8  17       16.88       17.26     25.32 o 
  -1   8  17        6.37       26.23     24.23 o 
   0  -9  18      174.69      350.01     96.82 o 
   1  -9  18        8.43       17.27     39.90 o 
   2  -9  18       36.92       67.04     36.15 o 
  -3  -8  18       33.42       41.89     42.45 o 
  -2  -8  18      131.36      158.49     87.10 o 
  -1  -8  18       25.12       84.97     80.64 o 
   0  -8  18       48.24       30.49     46.61 o 
   1  -8  18      196.39      174.72     30.84 o 
   2  -8  18       40.31       20.84     27.44 o 
   3  -8  18       48.27       64.50     30.17 o 
   4  -8  18        3.96      107.57    112.82 o 
  -4  -7  18       26.43       51.53     47.79 o 
  -3  -7  18      230.14      264.68     42.97 o 
  -2  -7  18       41.59      100.02     81.15 o 
  -1  -7  18       73.66       82.54     79.27 o 
   0  -7  18       25.47       22.96     31.45 o 
   1  -7  18       44.30       39.95     24.33 o 
   2  -7  18       72.32       54.84     25.96 o 
   3  -7  18       21.36       18.83     18.48 o 
   4  -7  18        0.02        8.30     20.72 o 
   5  -7  18       84.19       79.68     20.78 o 
  -5  -6  18       69.86       43.24     47.02 o 
  -4  -6  18       10.89       17.02     38.76 o 
  -3  -6  18       24.68       20.59     40.82 o 
  -2  -6  18      390.31      522.89    202.88 o 
  -1  -6  18       60.62       73.47     28.93 o 
   0  -6  18      538.98      618.19     89.54 o 
   1  -6  18       11.96       22.35     23.04 o 
   2  -6  18      429.68      398.85     20.22 o 
   3  -6  18      154.07      152.64     19.40 o 
   4  -6  18        8.06       12.76     19.02 o 
   5  -6  18        1.06       29.81     18.79 o 
   6  -6  18       10.96       21.54     24.50 o 
  -6  -5  18       35.54       32.46     49.47 o 
  -5  -5  18      393.45      325.48     55.10 o 
  -4  -5  18        0.06        1.08     35.86 o 
  -3  -5  18        0.59      -23.22     35.37 o 
  -2  -5  18       25.83       16.43     33.74 o 
  -1  -5  18        0.33       -8.43     28.77 o 
   0  -5  18       79.55       79.01     16.55 o 
   1  -5  18       57.23       38.80     14.64 o 
   2  -5  18      281.64      288.95     20.32 o 
   3  -5  18      179.04      129.48     18.95 o 
   4  -5  18        0.20       30.12     21.90 o 
   5  -5  18       14.53       10.23     18.62 o 
   6  -5  18        2.78        8.53     21.28 o 
  -6  -4  18       29.62       53.94     49.15 o 
  -5  -4  18      104.84       68.76     48.01 o 
  -4  -4  18        0.07       39.07     77.15 o 
  -3  -4  18      464.85      369.52    142.97 o 
  -2  -4  18       37.28       42.60     20.74 o 
  -1  -4  18        5.30        0.31     11.73 o 
   0  -4  18      150.02      144.83     14.23 o 
   1  -4  18        1.15       10.01     14.38 o 
   2  -4  18       22.80       11.66     15.42 o 
   3  -4  18      657.35      683.05     24.54 o 
   4  -4  18      317.29      267.19     20.84 o 
   5  -4  18       26.53       27.58     17.66 o 
   6  -4  18       35.99       34.09     20.51 o 
   7  -4  18       12.36       44.88     22.31 o 
  -7  -3  18      115.12       74.45     55.14 o 
  -6  -3  18       55.76       27.14     46.45 o 
  -5  -3  18       57.77       50.23     41.41 o 
  -4  -3  18      104.08      203.98     75.06 o 
  -3  -3  18       93.66       76.31     31.98 o 
  -2  -3  18       51.37       49.34     12.63 o 
  -1  -3  18     1937.27     2105.63     26.23 o 
   0  -3  18        1.47       -1.92     12.89 o 
   1  -3  18      149.09      126.49     15.02 o 
   2  -3  18       64.86       57.45     15.56 o 
   3  -3  18       16.80       10.59     16.26 o 
   4  -3  18        4.10        7.81     15.90 o 
   5  -3  18       31.05       29.97     17.07 o 
   6  -3  18      276.06      281.42     22.82 o 
   7  -3  18        9.48       14.20     21.56 o 
  -7  -2  18        1.65       22.75     48.55 o 
  -6  -2  18        1.32        2.52     46.16 o 
  -5  -2  18     1499.24     1364.76     68.21 o 
  -4  -2  18      654.21      559.13     33.30 o 
  -3  -2  18       19.33       22.46     12.67 o 
  -2  -2  18      198.37      206.58     17.41 o 
  -1  -2  18      141.66      149.64     16.88 o 
   0  -2  18     2138.08     2282.92     29.28 o 
   1  -2  18        0.08        3.68     13.61 o 
   2  -2  18        8.11        5.45     14.71 o 
   3  -2  18     1378.91     1387.92     27.58 o 
   4  -2  18       18.25       19.54     16.19 o 
   5  -2  18        2.48        4.91     16.44 o 
   6  -2  18        8.08       14.15     19.26 o 
   7  -2  18      107.58      112.13     22.03 o 
  -7  -1  18        7.43       45.92     46.38 o 
  -6  -1  18       53.10       45.09     26.74 o 
  -5  -1  18      457.63      408.38     35.67 o 
  -4  -1  18      244.40      255.96     18.55 o 
  -3  -1  18      192.31      191.42     14.68 o 
  -2  -1  18       91.72      105.99     17.83 o 
  -1  -1  18      964.88      977.64     23.51 o 
   0  -1  18       83.59      100.80     14.06 o 
   1  -1  18      862.38      863.37     21.23 o 
   2  -1  18       29.10       34.73     14.91 o 
   3  -1  18     1253.61     1318.13     26.36 o 
   4  -1  18     2628.33     2674.89     35.12 o 
   5  -1  18      236.35      216.51     20.06 o 
   6  -1  18        0.37        3.82     19.42 o 
   7  -1  18        7.78        8.10     20.91 o 
  -7   0  18        0.79       59.02     30.47 o 
  -6   0  18       25.34       24.89     21.25 o 
  -5   0  18      318.53      288.04     23.06 o 
  -4   0  18      275.67      224.07     35.48 o 
  -3   0  18      520.96      513.23     20.28 o 
  -2   0  18      216.47      184.44     25.10 o 
  -1   0  18       29.94       19.18     13.84 o 
   0   0  18       44.78       22.61     12.18 o 
   1   0  18      696.42      735.51     22.42 o 
   2   0  18       82.90       75.04     15.30 o 
   3   0  18      504.93      552.09     19.12 o 
   4   0  18       43.41       45.86     15.58 o 
   5   0  18      204.45      182.72     19.83 o 
   6   0  18       86.24       88.24     20.33 o 
   7   0  18       74.70       90.59     22.21 o 
  -7   1  18       45.03       24.43     24.50 o 
  -6   1  18       44.94       58.15     21.85 o 
  -5   1  18      243.66      207.42     28.41 o 
  -4   1  18      214.98      213.33     15.98 o 
  -3   1  18       53.57       53.81     15.79 o 
  -2   1  18       23.12       23.43     17.21 o 
  -1   1  18        6.02        8.46     13.60 o 
   0   1  18        1.37        5.90     12.97 o 
   1   1  18        3.40        7.10     13.75 o 
   2   1  18       27.13       33.35     14.63 o 
   3   1  18       18.34       -6.01     14.61 o 
   4   1  18       20.74       13.72     16.71 o 
   5   1  18        1.49       -3.91     18.09 o 
   6   1  18        1.11      -11.05     24.26 o 
  -7   2  18      101.90       70.68     31.12 o 
  -6   2  18        5.10       26.99     21.99 o 
  -5   2  18       94.33      102.37     18.86 o 
  -4   2  18       11.37        6.78     14.55 o 
  -3   2  18       37.77       43.25     19.88 o 
  -2   2  18      861.24      834.78     29.27 o 
  -1   2  18       25.41       17.46     16.89 o 
   0   2  18        1.47       26.71     14.64 o 
   1   2  18       54.54       29.33     15.38 o 
   2   2  18      145.73      111.32     19.25 o 
   3   2  18      314.91      235.25     36.45 o 
   4   2  18        0.72        8.17     15.62 o 
   5   2  18       21.13       16.07     19.60 o 
   6   2  18       55.12       42.87     21.98 o 
  -7   3  18       28.43      -20.57     31.67 o 
  -6   3  18      396.86      338.96     35.39 o 
  -5   3  18      217.97      168.44     29.41 o 
  -4   3  18      219.74      251.88     20.56 o 
  -3   3  18        1.48       28.65     24.12 o 
  -2   3  18      445.87      428.68     28.31 o 
  -1   3  18     1073.08     1010.97     32.20 o 
   0   3  18      911.68      995.17     34.62 o 
   1   3  18        2.78        0.70     14.23 o 
   2   3  18      157.56      139.56     17.73 o 
   3   3  18       25.41       20.22     16.56 o 
   4   3  18      112.27       92.92     21.09 o 
   5   3  18       45.30       34.77     19.78 o 
   6   3  18       44.71       40.55     26.68 o 
  -7   4  18       14.32        8.13     33.59 o 
  -6   4  18        3.29      -12.24     30.34 o 
  -5   4  18       40.06       42.87     20.06 o 
  -4   4  18       47.58       34.42     19.68 o 
  -3   4  18      248.11      235.45     33.88 o 
  -2   4  18        0.49       27.19     22.34 o 
  -1   4  18      371.53      359.39     27.42 o 
   0   4  18     1994.59     1980.09     65.18 o 
   1   4  18       28.24       33.16     16.50 o 
   2   4  18      841.14      804.93     35.94 o 
   3   4  18       51.36       39.13     18.38 o 
   4   4  18       47.99       31.50     21.08 o 
   5   4  18        6.15        5.82     25.43 o 
  -6   5  18        0.57        3.55     25.82 o 
  -5   5  18       97.80       41.59     24.48 o 
  -4   5  18        6.70       13.50     20.57 o 
  -3   5  18      239.74      253.54     27.72 o 
  -2   5  18        1.87        1.31     23.44 o 
  -1   5  18     1249.88     1244.20     39.37 o 
   0   5  18       12.54       21.74     20.88 o 
   1   5  18      111.21       73.92     25.46 o 
   2   5  18       25.76       33.94     21.48 o 
   3   5  18      147.08      121.48     35.46 o 
   4   5  18        0.74       -8.19     26.02 o 
  -5   6  18       18.93       25.28     32.12 o 
  -4   6  18       23.49       44.39     24.98 o 
  -3   6  18       14.02       25.33     22.79 o 
  -2   6  18        0.17      -14.77     24.22 o 
  -1   6  18       39.59       31.61     24.92 o 
   0   6  18        0.45        4.22     24.00 o 
   1   6  18       11.95       12.74     25.21 o 
   2   6  18       14.33        1.63     27.38 o 
   3   6  18        0.00       52.63     33.22 o 
  -4   7  18      212.24      206.89     35.36 o 
  -3   7  18       57.97       27.43     25.21 o 
  -2   7  18       13.44       44.82     23.24 o 
  -1   7  18       87.49       65.00     27.35 o 
   0   7  18       48.61       82.82     30.52 o 
   1   7  18       28.44       32.99     29.27 o 
   2   7  18       14.98        7.79     65.37 o 
   0  -9  19       42.94      132.41     94.34 o 
   1  -9  19       40.54       60.85     40.42 o 
  -2  -8  19       48.13      140.30     87.36 o 
  -1  -8  19        0.64       77.31     86.77 o 
   0  -8  19      293.21      366.13     86.16 o 
   1  -8  19       21.41       70.31     62.62 o 
   2  -8  19       40.40       29.26     27.50 o 
   3  -8  19        0.35        4.59     30.10 o 
   4  -8  19      246.66      194.32     42.10 o 
  -4  -7  19       22.24       20.21     47.95 o 
  -3  -7  19       10.37       21.01     45.05 o 
  -2  -7  19        8.07       -2.18     83.73 o 
  -1  -7  19       86.32      177.04     84.98 o 
   0  -7  19       10.66       -2.96     32.64 o 
   1  -7  19       66.80       52.02     25.55 o 
   2  -7  19       20.03       30.41     26.20 o 
   3  -7  19        2.73        0.54     37.24 o 
   4  -7  19       92.61       83.57     22.01 o 
   5  -7  19       26.40       53.35     21.15 o 
  -4  -6  19       60.76       28.10     39.27 o 
  -3  -6  19       61.72       31.89     38.75 o 
  -2  -6  19       73.66      115.53     80.03 o 
  -1  -6  19        0.36      -14.90     28.96 o 
   0  -6  19      405.47      397.41     29.31 o 
   1  -6  19        9.82        5.44     23.21 o 
   2  -6  19      360.29      393.66     20.89 o 
   3  -6  19       66.46       68.44     18.64 o 
   4  -6  19       41.52       18.05     19.88 o 
   5  -6  19        1.02        5.23     21.09 o 
   6  -6  19       39.47       42.49     21.71 o 
  -6  -5  19      161.16      159.89     53.45 o 
  -5  -5  19      299.88      214.17     52.29 o 
  -4  -5  19      114.24      104.98     39.60 o 
  -3  -5  19        0.46       21.34     42.22 o 
  -2  -5  19      201.63      174.74     37.81 o 
  -1  -5  19      181.84      183.72     31.29 o 
   0  -5  19      421.41      413.84     28.19 o 
   1  -5  19        5.65       19.64     16.70 o 
   2  -5  19        0.45        1.65     16.30 o 
   3  -5  19        9.81        5.64     17.72 o 
   4  -5  19        3.11       -0.49     18.68 o 
   5  -5  19       56.94       53.43     19.30 o 
   6  -5  19        0.23        7.32     21.14 o 
  -6  -4  19       21.55       54.04     49.23 o 
  -5  -4  19      117.07      128.58     47.92 o 
  -4  -4  19     1008.20      976.09     49.33 o 
  -3  -4  19       46.11       47.55     34.67 o 
  -2  -4  19      228.21      177.63     24.00 o 
  -1  -4  19       61.06       44.15     15.41 o 
   0  -4  19       21.04       21.53     13.70 o 
   1  -4  19        7.64        8.01     16.22 o 
   2  -4  19        8.28        4.33     18.55 o 
   3  -4  19      845.35      746.98     24.78 o 
   4  -4  19       27.07       32.41     18.50 o 
   5  -4  19       89.31       71.96     18.50 o 
   6  -4  19      103.10       87.82     21.27 o 
  -7  -3  19        7.42       27.07     51.14 o 
  -6  -3  19       26.18        2.43     46.07 o 
  -5  -3  19      284.66      236.88     49.56 o 
  -4  -3  19     1856.51     1770.65    128.86 o 
  -3  -3  19      168.68      180.87     48.70 o 
  -2  -3  19        0.39        2.24     12.65 o 
  -1  -3  19     2522.73     2577.58     29.60 o 
   0  -3  19       70.31       81.66     14.06 o 
   1  -3  19       65.99       58.82     14.80 o 
   2  -3  19       13.81       21.72     15.13 o 
   3  -3  19       57.09       65.72     17.22 o 
   4  -3  19       74.71       74.09     18.63 o 
   5  -3  19       57.85       37.89     17.68 o 
   6  -3  19        5.99       11.56     22.63 o 
   7  -3  19       11.59       16.34     24.22 o 
  -7  -2  19        0.56       30.50     49.61 o 
  -6  -2  19        0.18       17.49     44.29 o 
  -5  -2  19      173.93      159.32     44.93 o 
  -4  -2  19        5.70       17.54     16.30 o 
  -3  -2  19       24.87       22.82     13.12 o 
  -2  -2  19        4.63       19.01     14.81 o 
  -1  -2  19       14.85        8.84     12.79 o 
   0  -2  19       43.27       60.99     14.18 o 
   1  -2  19        4.57       10.47     14.24 o 
   2  -2  19        4.57        1.62     17.42 o 
   3  -2  19        0.00        9.88     16.95 o 
   4  -2  19       29.45       26.30     16.36 o 
   5  -2  19      128.14      131.18     17.99 o 
   6  -2  19       73.92       59.19     20.37 o 
   7  -2  19        4.08       -5.67     21.65 o 
  -7  -1  19        8.21       39.73     47.33 o 
  -6  -1  19        0.04        9.47     41.08 o 
  -5  -1  19       22.38       24.01     19.14 o 
  -4  -1  19      527.23      511.98     21.34 o 
  -3  -1  19       32.26       24.92     13.61 o 
  -2  -1  19       87.43       83.87     15.72 o 
  -1  -1  19       24.52       41.68     15.37 o 
   0  -1  19      174.99      174.35     15.29 o 
   1  -1  19       10.05       22.35     14.65 o 
   2  -1  19      118.33      111.07     16.42 o 
   3  -1  19      100.96      114.09     17.42 o 
   4  -1  19       85.78      122.37     17.00 o 
   5  -1  19        9.32        6.39     18.78 o 
   6  -1  19       44.73       43.65     20.04 o 
   7  -1  19       89.85       90.00     21.96 o 
  -7   0  19       65.03       52.95     31.85 o 
  -6   0  19       71.15       64.90     21.84 o 
  -5   0  19        0.26       25.51     23.56 o 
  -4   0  19      307.00      280.89     19.73 o 
  -3   0  19       16.87       25.34     15.49 o 
  -2   0  19      967.09      966.30     23.91 o 
  -1   0  19        0.21        6.42     14.00 o 
   0   0  19      709.40      750.32     22.81 o 
   1   0  19      400.68      404.46     20.74 o 
   2   0  19        5.98       23.62     15.32 o 
   3   0  19      757.17      741.14     21.34 o 
   4   0  19      249.11      219.32     17.85 o 
   5   0  19      204.76      228.69     21.19 o 
   6   0  19       31.49       48.39     20.35 o 
  -7   1  19       28.24       17.83     23.98 o 
  -6   1  19      311.07      254.90     37.05 o 
  -5   1  19        8.44       12.93     17.28 o 
  -4   1  19      311.71      319.13     20.77 o 
  -3   1  19       71.67       57.38     22.58 o 
  -2   1  19      101.71      101.16     27.09 o 
  -1   1  19       17.46       36.98     16.45 o 
   0   1  19       10.18       30.47     14.27 o 
   1   1  19      303.04      297.75     20.15 o 
   2   1  19       37.08       26.44     15.10 o 
   3   1  19       18.15        9.19     15.00 o 
   4   1  19       11.93        3.96     17.17 o 
   5   1  19        6.28       -8.97     20.73 o 
   6   1  19       61.32       53.59     21.85 o 
  -7   2  19       26.94       25.04     30.06 o 
  -6   2  19      167.30      137.18     24.65 o 
  -5   2  19      440.38      408.79     23.11 o 
  -4   2  19      198.81      176.06     24.25 o 
  -3   2  19      289.31      288.81     24.64 o 
  -2   2  19       28.42       29.81     18.71 o 
  -1   2  19        0.30       -0.26     17.23 o 
   0   2  19      964.15      938.94     27.93 o 
   1   2  19        0.75        1.82     15.68 o 
   2   2  19       39.17       33.95     15.09 o 
   3   2  19       17.88       11.65     15.30 o 
   4   2  19      380.01      389.16     21.68 o 
   5   2  19       17.08       27.25     20.71 o 
   6   2  19       36.08       79.00     22.83 o 
  -7   3  19       13.52       56.18     49.97 o 
  -6   3  19       32.89       14.74     30.77 o 
  -5   3  19        1.96       19.29     18.83 o 
  -4   3  19       95.07      138.44     22.23 o 
  -3   3  19       99.63       95.09     21.31 o 
  -2   3  19     3175.31     3303.60    127.94 o 
  -1   3  19     1688.23     1754.88     39.16 o 
   0   3  19      385.69      433.15     28.11 o 
   1   3  19        3.79        2.72     15.06 o 
   2   3  19      267.70      253.57     29.97 o 
   3   3  19      151.97       91.50     17.41 o 
   4   3  19       62.50       20.71     16.76 o 
   5   3  19        0.12       -1.00     19.65 o 
  -6   4  19      119.82      148.67     34.44 o 
  -5   4  19        3.91       17.72     20.36 o 
  -4   4  19      299.07      261.49     23.32 o 
  -3   4  19        0.42       -3.57     25.77 o 
  -2   4  19      473.55      414.75     28.37 o 
  -1   4  19       35.23       29.89     21.42 o 
   0   4  19      474.27      462.95     28.70 o 
   1   4  19      245.92      194.54     43.38 o 
   2   4  19       53.86       52.32     18.13 o 
   3   4  19      360.46      374.36     33.73 o 
   4   4  19       97.50       98.57     22.53 o 
   5   4  19        3.29       13.82     23.79 o 
  -6   5  19        1.93        5.13     25.78 o 
  -5   5  19       80.12       67.53     25.53 o 
  -4   5  19      159.20      109.28     22.20 o 
  -3   5  19       65.20       29.83     19.70 o 
  -2   5  19        4.36        1.77     20.96 o 
  -1   5  19       60.29       42.31     22.02 o 
   0   5  19        9.81       18.29     21.55 o 
   1   5  19      127.53      134.43     37.35 o 
   2   5  19       21.89       28.09     22.80 o 
   3   5  19      211.29      122.38     37.84 o 
   4   5  19        9.04       24.28     26.41 o 
  -5   6  19       19.33       36.85     26.51 o 
  -4   6  19       20.63       26.80     24.51 o 
  -3   6  19       17.39       34.33     23.45 o 
  -2   6  19      125.94      114.34     38.59 o 
  -1   6  19       14.08       27.18     22.34 o 
   0   6  19      129.76      131.63     31.40 o 
   1   6  19        6.83       10.31     25.30 o 
   2   6  19       10.97       12.82     26.12 o 
   3   6  19      113.67       97.72     42.21 o 
  -4   7  19       14.48        2.89     26.81 o 
  -3   7  19        0.02       21.80     25.85 o 
  -2   7  19       13.42       13.59     23.80 o 
  -1   7  19        3.00       -8.37     26.74 o 
   0   7  19        0.38       -5.43     42.12 o 
   1   7  19        2.39        3.68     35.42 o 
  -2  -8  20      105.28      133.88     88.76 o 
   0  -8  20       15.77       41.10     83.54 o 
   1  -8  20       37.89       53.14     40.92 o 
   2  -8  20      157.51      146.84     31.33 o 
   3  -8  20       39.27       31.53     30.24 o 
  -4  -7  20       15.16      -19.85     50.24 o 
  -3  -7  20      171.75      144.53     43.60 o 
  -1  -7  20      134.13      228.01     85.16 o 
   0  -7  20       25.28        8.61     40.63 o 
   1  -7  20       51.65       62.24     26.26 o 
   2  -7  20        9.27        6.04     26.99 o 
   3  -7  20       69.59       81.18     27.93 o 
   4  -7  20       43.47       35.63     21.50 o 
   5  -7  20      157.39      173.22     22.51 o 
  -5  -6  20       50.93       51.74     49.15 o 
  -4  -6  20        5.56       -2.87     45.79 o 
  -3  -6  20       33.02       16.55     43.72 o 
  -2  -6  20       31.07       19.29     79.97 o 
  -1  -6  20       20.65        8.99     35.64 o 
   0  -6  20      430.15      453.99     82.67 o 
   1  -6  20       25.88       39.30     24.58 o 
   2  -6  20       18.91       27.41     16.95 o 
   3  -6  20       68.22       59.89     19.06 o 
   4  -6  20       98.38      103.06     21.98 o 
   5  -6  20       40.83       30.68     20.49 o 
  -5  -5  20       15.14       32.62     47.14 o 
  -4  -5  20      558.41      530.00     64.92 o 
  -3  -5  20      384.73      348.59     43.86 o 
  -2  -5  20       17.98       26.19     75.21 o 
  -1  -5  20      353.87      352.65     35.11 o 
   0  -5  20      157.22      154.94     23.94 o 
   1  -5  20       14.63       19.37     15.80 o 
   2  -5  20       10.43       19.29     17.04 o 
   3  -5  20      210.24      190.38     20.15 o 
   4  -5  20      167.38      164.65     21.40 o 
   5  -5  20       17.88       30.22     19.10 o 
   6  -5  20       16.93       11.10     21.30 o 
  -6  -4  20      187.70      187.18     56.20 o 
  -5  -4  20       59.38       41.43     45.73 o 
  -4  -4  20        0.66       22.81     35.02 o 
  -3  -4  20        4.65       27.81     33.89 o 
  -2  -4  20       96.41       73.30     27.75 o 
  -1  -4  20       64.61       54.96     15.54 o 
   0  -4  20     1397.66     1377.89     37.67 o 
   1  -4  20      144.14      134.02     16.68 o 
   2  -4  20      506.09      495.89     21.51 o 
   3  -4  20        1.00        2.87     17.99 o 
   4  -4  20      179.64      196.41     20.93 o 
   5  -4  20       55.13       60.99     18.96 o 
   6  -4  20       36.84       46.09     21.57 o 
  -6  -3  20      160.67      160.32     50.43 o 
  -5  -3  20      109.99       89.87     46.03 o 
  -4  -3  20      288.06      286.08     38.40 o 
  -3  -3  20       65.32       56.72     33.16 o 
  -2  -3  20      253.22      245.99     25.43 o 
  -1  -3  20       22.38       31.43     13.25 o 
   0  -3  20        3.27       16.32     14.00 o 
   1  -3  20       26.62       30.29     14.95 o 
   2  -3  20      446.71      433.69     22.14 o 
   3  -3  20     1861.51     1751.81     31.65 o 
   4  -3  20      163.47      166.87     20.34 o 
   5  -3  20       22.91       19.79     18.03 o 
   6  -3  20        1.63        3.63     20.09 o 
  -7  -2  20        3.97       13.07     48.63 o 
  -6  -2  20       60.24       97.07     47.10 o 
  -5  -2  20       29.21       13.74     41.28 o 
  -4  -2  20      416.04      363.78     45.98 o 
  -3  -2  20      230.47      224.47     19.05 o 
  -2  -2  20       19.50       16.62     15.16 o 
  -1  -2  20        4.52        9.75     13.84 o 
   0  -2  20       37.95       35.80     14.59 o 
   1  -2  20       25.55       19.94     15.59 o 
   2  -2  20       48.91       27.10     16.44 o 
   3  -2  20     1137.08     1088.26     32.88 o 
   4  -2  20     1509.43     1429.92     44.79 o 
   5  -2  20        7.05       11.68     19.35 o 
   6  -2  20      107.71       97.05     21.25 o 
  -7  -1  20       42.74       30.95     48.05 o 
  -6  -1  20       96.68       56.21     43.67 o 
  -5  -1  20       88.84       72.46     20.48 o 
  -4  -1  20        0.02        3.97     16.46 o 
  -3  -1  20      326.76      316.05     17.06 o 
  -2  -1  20      198.56      194.37     17.55 o 
  -1  -1  20      404.96      405.56     19.91 o 
   0  -1  20       79.50       63.80     17.09 o 
   1  -1  20        0.02        3.05     16.77 o 
   2  -1  20      843.99      803.41     23.14 o 
   3  -1  20       10.22        5.72     16.98 o 
   4  -1  20      391.50      383.92     19.77 o 
   5  -1  20       40.99       25.02     19.28 o 
   6  -1  20      116.35       97.04     21.43 o 
  -7   0  20        0.31        1.11     29.11 o 
  -6   0  20       92.94       78.59     23.10 o 
  -5   0  20        0.34       12.85     23.81 o 
  -4   0  20       76.76       50.81     17.19 o 
  -3   0  20      187.54      159.54     30.55 o 
  -2   0  20      778.32      804.97     23.34 o 
  -1   0  20        0.00        2.12     14.96 o 
   0   0  20      737.78      795.81     24.01 o 
   1   0  20       65.27       59.46     17.79 o 
   2   0  20      353.49      340.97     19.27 o 
   3   0  20      296.50      273.13     18.13 o 
   4   0  20        0.41        5.47     16.14 o 
   5   0  20      334.21      343.82     22.86 o 
   6   0  20       39.13       39.93     20.41 o 
  -7   1  20      115.21       81.29     25.66 o 
  -6   1  20        4.36       16.72     21.75 o 
  -5   1  20       50.30       46.16     18.36 o 
  -4   1  20      598.80      603.74     24.40 o 
  -3   1  20       93.71       83.40     20.72 o 
  -2   1  20      904.63      873.84     29.64 o 
  -1   1  20      250.87      224.20     19.22 o 
   0   1  20      204.14      196.09     34.86 o 
   1   1  20       63.47       53.31     18.14 o 
   2   1  20      266.79      282.14     21.70 o 
   3   1  20      236.16      210.45     27.59 o 
   4   1  20       11.32       15.53     17.63 o 
   5   1  20      222.58      222.06     23.92 o 
   6   1  20        0.45        5.11     25.99 o 
  -7   2  20        6.59        9.54     40.85 o 
  -6   2  20      165.98       84.78     37.49 o 
  -5   2  20        4.14       18.82     18.84 o 
  -4   2  20        0.02        7.77     18.52 o 
  -3   2  20       14.27       10.67     21.11 o 
  -2   2  20       26.67       28.93     20.46 o 
  -1   2  20        1.50      -11.11     18.10 o 
   0   2  20      389.05      390.17     22.42 o 
   1   2  20      240.32      204.02     35.54 o 
   2   2  20       96.03       65.06     17.31 o 
   3   2  20      115.62      112.59     18.93 o 
   4   2  20      254.06      217.58     26.73 o 
   5   2  20      125.37      107.74     20.96 o 
   6   2  20        0.89       -2.75     22.81 o 
  -7   3  20        9.47       15.66     33.02 o 
  -6   3  20       29.60       34.40     30.54 o 
  -5   3  20      246.53      230.24     27.68 o 
  -4   3  20      916.36      846.70     44.49 o 
  -3   3  20      102.88       56.56     21.54 o 
  -2   3  20      362.95      425.61     28.22 o 
  -1   3  20        7.34       39.55     20.57 o 
   0   3  20     1589.29     1650.86     40.17 o 
   1   3  20       13.10        9.69     15.38 o 
   2   3  20       38.86       50.39     16.39 o 
   3   3  20      266.12      198.02     22.07 o 
   4   3  20      131.32      121.38     18.39 o 
   5   3  20       12.37       12.26     20.01 o 
  -6   4  20       87.05       89.52     34.65 o 
  -5   4  20      216.86      151.62     28.23 o 
  -4   4  20       20.23       30.68     20.17 o 
  -3   4  20       97.12       77.91     23.24 o 
  -2   4  20       74.50       47.12     21.05 o 
  -1   4  20       27.71       -1.34     20.59 o 
   0   4  20      209.86      202.93     25.11 o 
   1   4  20       71.00       38.30     21.05 o 
   2   4  20       59.03       31.69     18.11 o 
   3   4  20      232.10      285.65     24.39 o 
   4   4  20      116.74       68.68     23.64 o 
  -6   5  20        3.29      -12.02     32.95 o 
  -5   5  20       29.12       24.04     25.93 o 
  -4   5  20       39.50       28.15     21.40 o 
  -3   5  20       58.21       30.35     21.63 o 
  -2   5  20       46.35       33.33     27.04 o 
  -1   5  20      148.90       96.13     23.07 o 
   0   5  20       74.88       63.69     25.80 o 
   1   5  20       42.73       10.68     22.10 o 
   2   5  20       64.11       68.52     25.91 o 
   3   5  20       13.07       11.38     23.33 o 
   4   5  20       13.34        9.64     28.01 o 
  -5   6  20       46.16       44.21     27.57 o 
  -4   6  20        0.03       12.47     30.38 o 
  -3   6  20       21.85       21.79     23.94 o 
  -2   6  20       27.81       23.29     23.85 o 
  -1   6  20       16.97        4.52     23.72 o 
   0   6  20        5.33       14.90     25.73 o 
   1   6  20       19.61       29.73     26.84 o 
   2   6  20        1.65       -2.87     36.43 o 
  -3   7  20        2.19        1.39     31.46 o 
  -2   7  20      116.49      168.23     31.52 o 
  -1   7  20       24.94       22.61     27.91 o 
   0   7  20      103.75      125.79     33.62 o 
  -1  -8  21        9.65       89.59     94.88 o 
   1  -8  21        7.37       40.56     39.75 o 
   2  -8  21      113.42       62.78     30.70 o 
   3  -8  21       86.80       35.79     32.45 o 
  -3  -7  21        0.85        4.29     42.87 o 
  -2  -7  21       24.20       45.69     85.91 o 
  -1  -7  21      335.39      569.24    103.21 o 
   0  -7  21       27.90       23.33     34.70 o 
   1  -7  21      210.97      198.38     41.52 o 
   2  -7  21        0.21      -11.20     28.20 o 
   3  -7  21       20.05        5.15     29.59 o 
   4  -7  21      189.66      196.12     23.48 o 
  -4  -6  21        1.41       21.28     40.04 o 
  -3  -6  21        0.23       39.30     45.94 o 
  -2  -6  21       86.48      165.34     86.74 o 
  -1  -6  21       41.57      -32.65     84.81 o 
   0  -6  21       12.57        9.59     32.12 o 
   1  -6  21      249.21      244.63     28.50 o 
   2  -6  21       40.25       15.14     17.49 o 
   3  -6  21        9.37       36.31     30.36 o 
   4  -6  21        1.83       -1.56     20.50 o 
   5  -6  21       63.14       40.12     20.43 o 
  -5  -5  21       38.65       74.80     49.03 o 
  -4  -5  21      536.44      556.98     56.92 o 
  -3  -5  21      635.19      534.35    152.61 o 
  -2  -5  21      559.90      535.96     91.61 o 
  -1  -5  21       55.96       48.30     30.44 o 
   0  -5  21       24.15       24.10     22.17 o 
   1  -5  21       21.70       16.48     15.73 o 
   2  -5  21      781.97      729.59     37.65 o 
   3  -5  21        0.04       -0.45     25.25 o 
   4  -5  21      192.07      156.42     21.85 o 
   5  -5  21       64.07       49.88     19.57 o 
   6  -5  21        0.81        8.17     28.37 o 
  -5  -4  21       38.75       22.69     46.91 o 
  -4  -4  21       69.47      125.64     76.70 o 
  -3  -4  21       90.44       28.15     33.89 o 
  -2  -4  21       31.89      113.77     68.43 o 
  -1  -4  21      145.55      159.51     25.45 o 
   0  -4  21       18.02       29.74     14.68 o 
   1  -4  21        9.76       23.32     15.64 o 
   2  -4  21      400.14      395.97     20.96 o 
   3  -4  21      347.60      370.14     25.44 o 
   4  -4  21       74.92       71.00     19.80 o 
   5  -4  21      155.02      107.67     20.18 o 
   6  -4  21       24.49       20.12     21.01 o 
  -6  -3  21        4.14       -0.98     47.93 o 
  -5  -3  21      316.20      283.23     52.07 o 
  -4  -3  21      450.07      404.77     41.63 o 
  -3  -3  21        6.26       51.12     57.60 o 
  -2  -3  21      268.20      278.24     18.29 o 
  -1  -3  21      513.23      533.30     18.34 o 
   0  -3  21       66.79       78.38     15.52 o 
   1  -3  21      177.93      181.86     17.15 o 
   2  -3  21       36.48       26.35     17.10 o 
   3  -3  21        6.96       45.57     18.20 o 
   4  -3  21       94.49       94.50     19.71 o 
   5  -3  21       27.26       28.31     18.56 o 
   6  -3  21       20.31       19.93     23.98 o 
  -7  -2  21        5.26       25.37     48.59 o 
  -6  -2  21       85.72       66.52     46.92 o 
  -5  -2  21       81.52       68.81     44.24 o 
  -4  -2  21       57.09       34.02     20.90 o 
  -3  -2  21       49.62       33.54     17.15 o 
  -2  -2  21      453.93      444.14     20.68 o 
  -1  -2  21        5.05       -1.47     16.86 o 
   0  -2  21      285.01      285.64     17.53 o 
   1  -2  21       21.45       23.72     16.26 o 
   2  -2  21      106.03      103.00     17.60 o 
   3  -2  21      470.96      451.29     22.43 o 
   4  -2  21      174.87      166.28     18.48 o 
   5  -2  21       41.13       44.38     18.16 o 
   6  -2  21        0.98       24.02     23.60 o 
  -7  -1  21       25.53       43.82     46.00 o 
  -6  -1  21      498.47      437.54     56.23 o 
  -5  -1  21       50.70       26.89     20.74 o 
  -4  -1  21       93.80       93.05     18.25 o 
  -3  -1  21        0.81       16.80     15.91 o 
  -2  -1  21        1.43        6.46     15.88 o 
  -1  -1  21        1.96       13.69     16.27 o 
   0  -1  21       10.66        6.54     17.15 o 
   1  -1  21      217.67      215.47     17.92 o 
   2  -1  21      321.34      310.05     19.36 o 
   3  -1  21       34.55       22.97     17.68 o 
   4  -1  21       29.78       32.01     16.33 o 
   5  -1  21       79.76       70.91     20.26 o 
   6  -1  21       56.31       20.18     20.87 o 
  -7   0  21       56.28       52.28     31.73 o 
  -6   0  21      237.39      217.74     26.10 o 
  -5   0  21       77.12       58.25     18.50 o 
  -4   0  21       39.80       37.76     17.32 o 
  -3   0  21        1.09       24.92     18.90 o 
  -2   0  21      195.78      189.42     27.64 o 
  -1   0  21        1.58        6.89     16.68 o 
   0   0  21      812.47      825.20     25.20 o 
   1   0  21      258.54      267.76     20.65 o 
   2   0  21      207.44      204.17     18.64 o 
   3   0  21       11.48       20.48     16.15 o 
   4   0  21        0.26        7.48     18.24 o 
   5   0  21       60.30       61.04     19.60 o 
   6   0  21        0.27       10.47     23.48 o 
  -7   1  21       17.82       48.31     30.06 o 
  -6   1  21        8.98       10.26     22.12 o 
  -5   1  21       72.55       55.26     19.13 o 
  -4   1  21      153.92      120.29     20.42 o 
  -3   1  21     1822.09     1813.50     39.03 o 
  -2   1  21      129.04      130.91     35.21 o 
  -1   1  21       14.90       19.88     15.98 o 
   0   1  21      666.90      688.46     24.75 o 
   1   1  21      268.26      279.32     21.48 o 
   2   1  21      372.11      394.03     23.91 o 
   3   1  21       35.86       38.33     17.87 o 
   4   1  21      225.30      203.60     20.30 o 
   5   1  21        7.10        1.11     25.34 o 
   6   1  21        7.82        3.81     26.93 o 
  -7   2  21       12.18       35.23     46.71 o 
  -6   2  21      192.12      122.52     42.39 o 
  -5   2  21        4.56       17.49     19.47 o 
  -4   2  21       63.11       34.22     17.61 o 
  -3   2  21       30.47       23.71     21.56 o 
  -2   2  21     1860.95     1910.90     41.12 o 
  -1   2  21       10.92        1.59     18.99 o 
   0   2  21      579.67      593.43     24.89 o 
   1   2  21      160.06      130.12     28.02 o 
   2   2  21       58.37       36.14     15.81 o 
   3   2  21      568.02      538.09     40.14 o 
   4   2  21      122.70       98.00     19.45 o 
   5   2  21       15.82       13.93     21.97 o 
  -6   3  21       58.52       83.01     32.68 o 
  -5   3  21        9.28        7.70     23.09 o 
  -4   3  21      140.98      120.02     20.19 o 
  -3   3  21      229.19      199.63     35.83 o 
  -2   3  21       19.28       20.77     21.07 o 
  -1   3  21     2322.29     2214.71     67.03 o 
   0   3  21      644.98      698.35     31.57 o 
   1   3  21        8.34        5.01     15.70 o 
   2   3  21     1048.49     1016.47     29.00 o 
   3   3  21        1.72        8.02     18.68 o 
   4   3  21      180.54      198.66     21.12 o 
   5   3  21        2.24        7.37     20.81 o 
  -6   4  21      105.44      167.87     37.16 o 
  -5   4  21       45.79       39.73     22.47 o 
  -4   4  21      471.92      467.45     26.44 o 
  -3   4  21        1.11      -12.80     22.86 o 
  -2   4  21      272.71      248.35     27.19 o 
  -1   4  21       40.95       19.20     20.90 o 
   0   4  21      253.89      269.50     27.40 o 
   1   4  21      183.54      185.64     46.74 o 
   2   4  21        2.63        7.93     24.67 o 
   3   4  21       55.81       35.67     19.74 o 
   4   4  21        1.52        7.03     20.63 o 
  -5   5  21       38.00       22.14     23.27 o 
  -4   5  21        6.02        7.51     21.31 o 
  -3   5  21        1.23        3.56     25.36 o 
  -2   5  21        1.43        4.04     25.34 o 
  -1   5  21       72.92       54.57     23.75 o 
   0   5  21       37.04       31.90     22.59 o 
   1   5  21       28.56      -13.52     25.80 o 
   2   5  21       20.62       16.05     23.13 o 
   3   5  21        8.15        6.86     23.55 o 
  -4   6  21        0.28       45.99     31.81 o 
  -3   6  21        0.10       10.39     25.91 o 
  -2   6  21       90.30       77.35     24.75 o 
  -1   6  21        4.68        3.42     28.77 o 
   0   6  21       20.03       14.61     22.95 o 
   1   6  21        2.01        9.28     23.83 o 
   2   6  21        3.20       53.65     28.00 o 
  -2   7  21       15.12        9.35     24.52 o 
  -1   7  21       54.28       76.22     29.73 o 
   0   7  21       57.50        7.52     28.52 o 
  -1  -8  22        1.42       -5.40     94.03 o 
   0  -8  22       27.70       11.51     92.52 o 
   1  -8  22      142.78      147.91     63.55 o 
   2  -8  22       12.10      -19.26     39.94 o 
  -3  -7  22      264.87      307.94     98.99 o 
  -2  -7  22       94.86       89.89     96.53 o 
  -1  -7  22      243.21      366.25    101.63 o 
   0  -7  22        2.00       11.06     34.08 o 
   1  -7  22      156.95      117.36     87.25 o 
   2  -7  22       23.91      -18.86     29.96 o 
   3  -7  22       45.94       19.95     30.92 o 
   4  -7  22      298.13      332.47     30.80 o 
  -4  -6  22        1.45        5.60     40.27 o 
  -3  -6  22       54.77      132.85     42.22 o 
  -2  -6  22      461.00      504.69     97.98 o 
  -1  -6  22      134.44      203.06     91.15 o 
   0  -6  22      502.73      561.30    182.27 o 
   1  -6  22       43.78       30.40     26.06 o 
   2  -6  22       76.38       66.17     22.50 o 
   3  -6  22        0.30        3.18     19.64 o 
   4  -6  22      184.04      133.08     26.67 o 
   5  -6  22       11.32       43.53     22.75 o 
  -5  -5  22       60.04       82.56     52.68 o 
  -4  -5  22      225.80      230.28     42.35 o 
  -3  -5  22       37.73      102.04     71.89 o 
  -2  -5  22       12.75       35.66     76.37 o 
  -1  -5  22      258.83      255.97     34.51 o 
   0  -5  22      416.58      422.70     28.51 o 
   1  -5  22       89.61       77.60     17.07 o 
   2  -5  22      179.69      169.59     19.57 o 
   3  -5  22       37.14       28.90     18.58 o 
   4  -5  22       97.06       91.13     21.65 o 
   5  -5  22        2.21        7.34     19.92 o 
  -6  -4  22       12.48      -17.48     49.50 o 
  -5  -4  22       23.03       36.91     45.91 o 
  -4  -4  22     1359.48     1358.16     56.92 o 
  -3  -4  22      115.06       98.82     41.44 o 
  -2  -4  22       12.45       83.74     67.77 o 
  -1  -4  22       21.02       33.00     20.18 o 
   0  -4  22        4.15       10.12     14.92 o 
   1  -4  22       12.09       31.32     16.09 o 
   2  -4  22      390.00      466.71     22.28 o 
   3  -4  22     1192.17     1191.42     29.33 o 
   4  -4  22      133.94      135.74     20.91 o 
   5  -4  22       36.23       41.43     19.76 o 
   6  -4  22       52.06       40.16     22.58 o 
  -6  -3  22        2.45       -0.36     47.12 o 
  -5  -3  22        8.20       -1.48     47.20 o 
  -4  -3  22      345.11      294.00     43.16 o 
  -3  -3  22       10.39       -7.31     60.91 o 
  -2  -3  22      116.00      115.34     17.30 o 
  -1  -3  22        1.39        7.27     14.12 o 
   0  -3  22      228.87      214.19     20.07 o 
   1  -3  22      112.01      116.38     17.63 o 
   2  -3  22      172.68      160.49     19.01 o 
   3  -3  22      194.76      193.94     20.55 o 
   4  -3  22        5.05       14.02     20.38 o 
   5  -3  22      212.97      219.35     21.09 o 
   6  -3  22        3.58        9.09     23.62 o 
  -6  -2  22       12.93       -6.70     46.97 o 
  -5  -2  22       87.33       39.34     46.67 o 
  -4  -2  22       65.81       66.25     21.93 o 
  -3  -2  22       27.58       23.49     18.11 o 
  -2  -2  22      412.97      434.25     22.93 o 
  -1  -2  22        0.35       -1.95     17.51 o 
   0  -2  22      638.09      655.81     23.24 o 
   1  -2  22       74.25       68.81     17.26 o 
   2  -2  22      211.72      226.15     19.63 o 
   3  -2  22        2.99        8.16     17.60 o 
   4  -2  22       40.83       34.02     17.02 o 
   5  -2  22        3.02       19.03     19.55 o 
   6  -2  22       85.66       94.25     22.26 o 
  -7  -1  22      104.02      147.05     53.11 o 
  -6  -1  22       39.94       37.03     43.60 o 
  -5  -1  22       61.66       53.78     21.61 o 
  -4  -1  22      229.32      217.54     19.82 o 
  -3  -1  22      281.22      289.19     21.41 o 
  -2  -1  22        3.36        8.35     16.53 o 
  -1  -1  22      301.89      330.50     20.86 o 
   0  -1  22        4.69        6.58     17.48 o 
   1  -1  22      103.07       92.91     17.13 o 
   2  -1  22       13.05       20.89     17.17 o 
   3  -1  22       33.84       34.27     17.85 o 
   4  -1  22       46.33       53.63     17.48 o 
   5  -1  22        3.42       -4.91     20.22 o 
   6  -1  22        0.25       17.09     23.84 o 
  -7   0  22      127.99       69.53     50.19 o 
  -6   0  22      256.09      199.57     26.26 o 
  -5   0  22       10.13       11.65     21.08 o 
  -4   0  22        1.52       14.04     16.97 o 
  -3   0  22       89.01      111.42     22.16 o 
  -2   0  22      219.27      237.90     20.07 o 
  -1   0  22        0.53        8.30     16.99 o 
   0   0  22        5.26       11.73     17.71 o 
   1   0  22        0.05       13.91     18.71 o 
   2   0  22      117.34      132.18     20.79 o 
   3   0  22        6.59        1.88     16.16 o 
   4   0  22      604.38      553.35     22.41 o 
   5   0  22       36.70       22.51     19.89 o 
   6   0  22        0.02       16.56     21.18 o 
  -7   1  22        0.42        8.30     24.66 o 
  -6   1  22       84.87       69.60     23.74 o 
  -5   1  22       68.78       72.54     19.68 o 
  -4   1  22        0.05        4.91     17.82 o 
  -3   1  22        4.96        1.68     20.52 o 
  -2   1  22       20.32       21.73     21.19 o 
  -1   1  22      101.07      111.22     19.60 o 
   0   1  22      802.78      876.22     27.49 o 
   1   1  22     1626.72     1605.77     33.81 o 
   2   1  22      497.14      502.89     25.36 o 
   3   1  22       38.48       36.77     18.01 o 
   4   1  22      150.30      162.99     20.52 o 
   5   1  22        5.52        5.80     22.88 o 
   6   1  22        0.01       -4.35     23.83 o 
  -6   2  22       50.78      102.45     32.75 o 
  -5   2  22        5.68        3.72     23.28 o 
  -4   2  22       41.37       32.59     17.84 o 
  -3   2  22       34.40       28.62     21.58 o 
  -2   2  22      313.02      326.70     27.20 o 
  -1   2  22       18.27       18.68     19.81 o 
   0   2  22      758.00      794.36     27.95 o 
   1   2  22       15.69       22.66     19.85 o 
   2   2  22        2.76        2.95     17.68 o 
   3   2  22       17.83       23.43     18.69 o 
   4   2  22       17.99        4.08     25.02 o 
   5   2  22       68.57       57.80     22.52 o 
  -6   3  22       66.21       63.86     32.89 o 
  -5   3  22        5.30       30.17     23.14 o 
  -4   3  22      355.55      321.05     23.30 o 
  -3   3  22        0.63       12.45     21.69 o 
  -2   3  22      408.62      371.30     28.82 o 
  -1   3  22      577.05      596.37     32.61 o 
   0   3  22      276.01      186.74     45.12 o 
   1   3  22       79.23       66.86     16.26 o 
   2   3  22       34.56       37.05     18.22 o 
   3   3  22      144.46      106.32     21.14 o 
   4   3  22       46.24       53.52     19.87 o 
   5   3  22       58.83       85.08     24.50 o 
  -6   4  22       81.28       79.98     35.01 o 
  -5   4  22        4.77       20.42     21.98 o 
  -4   4  22        8.85       23.30     20.95 o 
  -3   4  22        0.91       20.36     22.69 o 
  -2   4  22       15.60       11.32     21.74 o 
  -1   4  22       51.39       52.77     22.09 o 
   0   4  22       14.79       -4.47     21.17 o 
   1   4  22       22.51       20.97     21.64 o 
   2   4  22      698.29      729.57     44.87 o 
   3   4  22        1.49       -0.82     19.82 o 
   4   4  22       43.11       39.63     21.67 o 
  -5   5  22        0.02       20.44     23.32 o 
  -4   5  22        3.14       -0.44     22.25 o 
  -3   5  22       30.88       13.88     24.79 o 
  -2   5  22        5.90        5.99     25.84 o 
  -1   5  22        5.01        1.89     22.81 o 
   0   5  22        2.94        7.14     22.96 o 
   1   5  22       28.37       26.22     23.16 o 
   2   5  22        5.13        8.39     28.55 o 
   3   5  22       34.01       25.84     24.85 o 
  -4   6  22       44.89       67.90     37.57 o 
  -3   6  22        7.45       32.96     25.07 o 
  -2   6  22       43.69       24.62     24.45 o 
  -1   6  22        7.81       22.25     24.43 o 
   0   6  22        3.82       23.97     27.06 o 
   1   6  22        0.18       13.89     26.18 o 
  -1  -8  23        2.54       -3.50     97.27 o 
   0  -8  23       45.02       66.85     97.79 o 
   1  -8  23       26.85       20.94     40.15 o 
   2  -8  23       53.27       33.99     31.96 o 
  -3  -7  23       31.94      136.44     93.56 o 
  -2  -7  23       30.52      -47.76     90.00 o 
  -1  -7  23      124.42      178.18    100.25 o 
   0  -7  23      159.32      205.78     76.09 o 
   1  -7  23      939.55     1025.54    246.66 o 
   2  -7  23       89.13       87.17     31.28 o 
   3  -7  23       11.26       13.54     31.24 o 
   4  -7  23       24.99       30.88     22.95 o 
  -4  -6  23      151.84      126.45     77.20 o 
  -3  -6  23      689.83      568.89    100.03 o 
  -2  -6  23      433.16      291.67     94.14 o 
  -1  -6  23       56.04       85.76     88.63 o 
   0  -6  23       21.91       60.46     38.65 o 
   1  -6  23       16.54        6.05     26.51 o 
   2  -6  23      354.12      345.06     27.27 o 
   3  -6  23       10.29       19.10     22.95 o 
   4  -6  23      264.68      268.32     25.34 o 
   5  -6  23       14.32       36.33     21.06 o 
  -5  -5  23       54.31       51.48     52.92 o 
  -4  -5  23        0.30       49.63     39.73 o 
  -3  -5  23      317.12      381.93     85.84 o 
  -2  -5  23      316.55      469.89     87.30 o 
  -1  -5  23      329.07      304.70     58.02 o 
   0  -5  23      189.49      208.94     36.53 o 
   1  -5  23       32.94       48.65     17.11 o 
   2  -5  23       80.04       90.56     18.96 o 
   3  -5  23       84.88       58.10     19.61 o 
   4  -5  23       15.15       35.87     20.95 o 
   5  -5  23      145.65      141.63     21.20 o 
  -5  -4  23       14.16       11.32     49.56 o 
  -4  -4  23       90.84       98.14     55.76 o 
  -3  -4  23        9.34       -0.64     35.98 o 
  -2  -4  23      161.45      203.75     70.78 o 
  -1  -4  23        9.89       23.50     20.40 o 
   0  -4  23      157.84      155.46     18.34 o 
   1  -4  23        0.49        5.55     18.64 o 
   2  -4  23     1040.79     1074.70     41.24 o 
   3  -4  23      411.29      459.92     23.99 o 
   4  -4  23       60.40       66.75     20.54 o 
   5  -4  23       36.83       24.47     20.23 o 
  -6  -3  23        4.13        8.14     50.77 o 
  -5  -3  23        2.18       40.37     45.99 o 
  -3  -3  23       89.95       79.13     35.41 o 
  -2  -3  23        0.58        2.36     16.39 o 
  -1  -3  23       14.42       27.67     17.42 o 
   0  -3  23       45.89       49.93     16.02 o 
   1  -3  23       17.59       20.42     16.66 o 
   2  -3  23      356.24      360.27     21.41 o 
   3  -3  23     1181.94     1207.00     34.48 o 
   4  -3  23      342.86      328.25     23.86 o 
   5  -3  23        3.12       24.43     18.94 o 
   6  -3  23        0.16        5.76     24.80 o 
  -5  -2  23        5.93       45.37     43.55 o 
  -4  -2  23       28.67       18.73     31.92 o 
  -3  -2  23       31.53       29.67     20.32 o 
  -2  -2  23        9.29       23.57     17.37 o 
  -1  -2  23        9.65       13.91     17.65 o 
   0  -2  23      147.34      146.78     17.72 o 
   1  -2  23      132.24      122.93     18.35 o 
   2  -2  23      277.49      265.52     20.96 o 
   3  -2  23        7.59       12.37     18.33 o 
   4  -2  23       60.03       61.92     18.01 o 
   5  -2  23        5.20       19.41     18.73 o 
   6  -2  23        0.04       -0.32     21.28 o 
  -6  -1  23       18.51       41.42     46.40 o 
  -5  -1  23      310.46      263.38     29.62 o 
  -4  -1  23       69.89       57.68     18.12 o 
  -3  -1  23     1334.48     1380.29     29.34 o 
  -2  -1  23        9.95       -6.57     17.47 o 
  -1  -1  23     1202.52     1202.44     29.07 o 
   0  -1  23        2.66        8.74     18.67 o 
   1  -1  23       38.37       46.24     17.49 o 
   2  -1  23      388.23      367.01     21.44 o 
   3  -1  23       23.31       22.33     18.55 o 
   4  -1  23      265.97      286.90     20.40 o 
   5  -1  23       47.81       46.79     20.66 o 
   6  -1  23      141.96      131.30     23.07 o 
  -6   0  23       10.45        7.78     23.85 o 
  -5   0  23        0.60       15.42     19.21 o 
  -4   0  23        0.38       14.34     18.06 o 
  -3   0  23      780.00      876.14     33.32 o 
  -2   0  23       81.10       89.90     19.40 o 
  -1   0  23        4.11        6.95     18.25 o 
   0   0  23       97.26      101.64     19.33 o 
   1   0  23      264.73      265.77     22.56 o 
   2   0  23       58.87       86.08     20.67 o 
   3   0  23        6.41        0.63     18.09 o 
   4   0  23      278.44      287.88     20.46 o 
   5   0  23        4.69        8.65     23.60 o 
   6   0  23        0.42       22.45     27.82 o 
  -6   1  23      114.33       79.21     24.67 o 
  -5   1  23        1.67       -7.95     19.33 o 
  -4   1  23        0.12      -11.59     21.11 o 
  -3   1  23       48.94       80.80     23.59 o 
  -2   1  23      762.05      816.79     32.26 o 
  -1   1  23      279.06      304.73     22.49 o 
   0   1  23     1198.26     1306.96     31.72 o 
   1   1  23       20.90       36.56     20.03 o 
   2   1  23       72.88      114.48     22.04 o 
   3   1  23       84.18       66.02     19.10 o 
   4   1  23       14.91       10.19     19.25 o 
   5   1  23       34.16       42.80     22.70 o 
  -6   2  23       89.25      119.91     31.81 o 
  -5   2  23        3.99      -18.53     30.08 o 
  -4   2  23        2.81       18.03     26.95 o 
  -3   2  23        6.50        3.59     22.95 o 
  -2   2  23      349.83      381.28     28.68 o 
  -1   2  23       49.09       14.37     20.04 o 
   0   2  23      393.50      386.54     24.30 o 
   1   2  23       34.03       39.24     20.51 o 
   2   2  23       78.26       54.35     18.70 o 
   3   2  23        7.99       -2.24     19.05 o 
   4   2  23       17.80       13.04     19.97 o 
   5   2  23        0.48       -4.39     23.43 o 
  -6   3  23       10.65       26.39     34.41 o 
  -5   3  23        0.50       20.69     24.77 o 
  -4   3  23      170.06      146.68     32.38 o 
  -3   3  23       64.75       49.96     23.87 o 
  -2   3  23      187.35      128.31     38.43 o 
  -1   3  23       11.43       14.41     22.89 o 
   0   3  23        8.02       22.61     20.98 o 
   1   3  23       58.68       50.87     18.60 o 
   2   3  23      420.91      410.06     22.89 o 
   3   3  23        0.85        8.82     18.83 o 
   4   3  23       63.44       79.44     20.94 o 
  -5   4  23       34.41       69.19     27.16 o 
  -4   4  23        0.01       15.35     20.98 o 
  -3   4  23       13.95        3.25     23.59 o 
  -2   4  23        0.13       11.05     27.27 o 
  -1   4  23        4.04       19.75     22.05 o 
   0   4  23        3.32        7.60     22.06 o 
   1   4  23        0.20       16.20     25.24 o 
   2   4  23       62.08       42.81     23.23 o 
   3   4  23        3.45      -11.25     27.01 o 
   4   4  23      113.36      125.39     25.96 o 
  -5   5  23       23.41       13.17     24.52 o 
  -4   5  23       98.09      119.35     24.64 o 
  -3   5  23        0.65        0.89     25.35 o 
  -2   5  23       35.37        9.07     25.42 o 
  -1   5  23       10.76        7.54     23.55 o 
   0   5  23       25.40       17.11     23.69 o 
   1   5  23        7.83        9.93     26.95 o 
   2   5  23        7.14        9.76     23.78 o 
  -3   6  23        1.63       30.45     24.82 o 
  -2   6  23      248.86      281.15     33.72 o 
  -1   6  23        3.97       19.75     26.15 o 
   0   6  23      195.09      173.63     44.64 o 
   1   6  23        7.57        9.41     25.64 o 
  -1  -7  24      167.48      269.06    104.07 o 
   0  -7  24      157.62      127.27     38.44 o 
   1  -7  24        9.03       34.24     39.35 o 
   2  -7  24       58.86       39.09     30.75 o 
   3  -7  24       49.83       50.60     34.00 o 
  -4  -6  24      310.30      342.93     68.89 o 
  -3  -6  24      100.83      133.01     86.90 o 
  -2  -6  24       17.64       -1.93     85.58 o 
   0  -6  24      220.97      201.45     39.66 o 
   1  -6  24      126.21      100.67     28.68 o 
   2  -6  24      559.84      489.82     33.98 o 
   3  -6  24      165.15      114.47     21.86 o 
   4  -6  24        0.82       38.39     26.81 o 
  -4  -5  24      403.27      412.94     47.05 o 
  -3  -5  24       20.08       41.39     69.99 o 
  -2  -5  24      168.21      270.02     82.34 o 
  -1  -5  24       28.27       38.73     31.30 o 
   0  -5  24       12.52       61.95     34.08 o 
   1  -5  24       50.08       40.00     17.35 o 
   2  -5  24      393.69      455.52     23.57 o 
   3  -5  24      411.04      470.13     25.08 o 
   4  -5  24       75.79       49.09     21.41 o 
   5  -5  24        5.92        5.50     20.32 o 
  -4  -4  24        3.33       31.97     44.58 o 
  -3  -4  24        1.50       18.24     60.62 o 
  -2  -4  24      405.25      455.80     75.85 o 
  -1  -4  24       21.37       28.78     30.86 o 
   0  -4  24      504.35      496.49     32.07 o 
   1  -4  24       38.55       37.15     17.17 o 
   2  -4  24        1.65        8.22     17.92 o 
   3  -4  24       89.56       98.44     20.01 o 
   4  -4  24       21.84       35.35     21.10 o 
   5  -4  24        0.98        9.14     26.15 o 
  -6  -3  24       27.21       25.17     50.29 o 
  -5  -3  24       40.63       40.02     49.39 o 
  -4  -3  24       28.33       36.85     43.59 o 
  -3  -3  24       14.70      -34.10     67.47 o 
  -2  -3  24       20.53       31.67     17.67 o 
  -1  -3  24      115.63      102.04     19.07 o 
   0  -3  24        6.59       -9.71     16.69 o 
   1  -3  24       63.07       63.39     22.50 o 
   2  -3  24      151.63      142.42     20.19 o 
   3  -3  24       86.82      101.86     20.53 o 
   4  -3  24       57.84       52.25     20.71 o 
   5  -3  24        3.47       18.13     21.64 o 
  -6  -2  24       14.10       33.64     49.48 o 
  -5  -2  24       99.40       84.85     49.30 o 
  -4  -2  24        0.40        8.52     30.91 o 
  -3  -2  24      142.82      158.72     22.48 o 
  -2  -2  24      630.89      638.95     31.52 o 
  -1  -2  24        2.65        8.69     19.22 o 
   0  -2  24      387.37      427.75     21.13 o 
   1  -2  24       38.05       42.76     18.04 o 
   2  -2  24       39.65       50.03     18.87 o 
   3  -2  24      213.96      219.66     21.42 o 
   4  -2  24        0.11       16.91     21.88 o 
   5  -2  24        0.01       13.11     27.61 o 
   6  -2  24        1.71        4.92     25.29 o 
  -6  -1  24       29.40        6.96     47.38 o 
  -5  -1  24       88.20       86.26     28.57 o 
  -4  -1  24        4.74       18.87     18.54 o 
  -3  -1  24      474.59      469.68     22.68 o 
  -2  -1  24       32.78       41.57     18.24 o 
  -1  -1  24      355.08      369.76     22.78 o 
   0  -1  24        3.42        6.96     18.95 o 
   1  -1  24     1626.66     1693.49     35.27 o 
   2  -1  24        5.17       28.01     17.90 o 
   3  -1  24      108.98      111.67     19.78 o 
   4  -1  24      512.88      523.66     23.37 o 
   5  -1  24      117.38       85.91     21.81 o 
  -6   0  24        1.63       -9.79     23.87 o 
  -5   0  24       85.93       79.32     20.90 o 
  -4   0  24      121.20      118.74     19.99 o 
  -3   0  24      274.64      306.08     26.04 o 
  -2   0  24      458.31      510.06     28.04 o 
  -1   0  24        1.22        3.91     18.45 o 
   0   0  24      139.56      178.45     21.30 o 
   1   0  24     1007.03     1125.31     31.14 o 
   2   0  24       44.11       59.16     20.48 o 
   3   0  24        5.25       23.28     20.87 o 
   4   0  24       37.59       47.61     18.64 o 
   5   0  24       14.26       14.46     23.68 o 
  -6   1  24        1.01        1.55     23.35 o 
  -5   1  24       21.33        9.32     22.96 o 
  -4   1  24      131.07      119.31     24.37 o 
  -3   1  24     2733.08     2634.30     68.80 o 
  -2   1  24      936.07      909.56     65.26 o 
  -1   1  24      294.36      324.31     23.03 o 
   0   1  24       17.83       50.61     20.54 o 
   1   1  24        2.19       23.42     20.33 o 
   2   1  24       36.11       27.31     20.86 o 
   3   1  24       12.28       23.37     19.14 o 
   4   1  24       71.00       49.69     20.55 o 
   5   1  24       22.93       31.66     23.47 o 
  -6   2  24       11.93       32.97     30.69 o 
  -5   2  24        1.09       17.97     24.18 o 
  -4   2  24      222.17      179.47     31.12 o 
  -3   2  24       97.31       83.70     24.24 o 
  -2   2  24      704.52      724.21     33.32 o 
  -1   2  24       13.26       12.16     24.10 o 
   0   2  24      699.71      764.31     28.93 o 
   1   2  24      229.50      211.03     23.52 o 
   2   2  24        6.86       11.03     18.51 o 
   3   2  24       12.50        1.34     19.48 o 
   4   2  24       43.36       59.25     20.67 o 
   5   2  24       13.36       24.24     23.77 o 
  -6   3  24       57.72       58.81     32.60 o 
  -5   3  24      117.23      154.02     28.47 o 
  -4   3  24        0.87       22.52     20.40 o 
  -3   3  24       89.17       56.94     23.82 o 
  -2   3  24        0.47        6.99     27.44 o 
  -1   3  24       83.22       58.79     21.81 o 
   0   3  24       20.02        2.37     24.33 o 
   1   3  24       12.43       34.96     20.52 o 
   2   3  24        6.95       15.08     19.45 o 
   3   3  24      117.43      113.28     21.50 o 
   4   3  24      162.35      159.34     22.68 o 
  -5   4  24        1.44        3.20     27.30 o 
  -4   4  24       70.45       61.29     22.15 o 
  -3   4  24       13.81       -0.29     24.43 o 
  -2   4  24      160.98      159.91     37.21 o 
  -1   4  24        5.25        0.14     23.00 o 
   0   4  24       12.68       25.63     22.93 o 
   1   4  24       25.39       27.85     23.25 o 
   2   4  24        7.17       28.85     27.02 o 
   3   4  24        3.44       16.99     32.60 o 
  -4   5  24        7.26       21.07     22.91 o 
  -3   5  24        1.57        3.62     25.11 o 
  -2   5  24        8.72       16.78     25.05 o 
  -1   5  24      277.85      303.74     54.21 o 
   0   5  24        7.11       25.18     27.54 o 
   1   5  24        7.27       -1.67     23.81 o 
   2   5  24       29.10       27.53     25.37 o 
  -2   6  24      105.20       97.70     29.85 o 
  -1   6  24        0.24       19.69     31.09 o 
   0   6  24       25.83       22.41     29.22 o 
  -2  -7  25       84.02       67.41     95.70 o 
  -1  -7  25       40.50      105.85     94.22 o 
   0  -7  25       52.73       47.15     37.84 o 
   1  -7  25       48.29       49.90     55.71 o 
   2  -7  25       51.45       34.86     31.27 o 
   3  -7  25      107.64       99.19     33.53 o 
  -3  -6  25       69.76      185.35     86.78 o 
  -2  -6  25       34.54       45.81     83.44 o 
  -1  -6  25      101.90       14.05     89.98 o 
   0  -6  25       39.64       72.84     36.24 o 
   1  -6  25       83.94       60.46     51.71 o 
   2  -6  25       41.95       62.58     29.25 o 
   3  -6  25       11.40       13.11     24.91 o 
   4  -6  25       55.68       57.58     22.71 o 
  -4  -5  25      158.81      169.71     88.41 o 
  -3  -5  25       30.42       59.95     69.73 o 
  -2  -5  25        8.59        4.30     73.03 o 
  -1  -5  25       38.29       80.79     34.15 o 
   0  -5  25       33.08       49.26     33.38 o 
   1  -5  25       26.70       45.87     18.19 o 
   2  -5  25      726.06      764.56     41.96 o 
   3  -5  25      146.94      132.77     21.87 o 
   4  -5  25        0.58        2.16     24.56 o 
  -5  -4  25       19.97       -8.34     48.75 o 
  -4  -4  25       44.74        0.83     39.44 o 
  -3  -4  25       31.85       32.59     66.67 o 
  -2  -4  25       83.51      137.11     71.51 o 
  -1  -4  25        1.68        5.83     31.19 o 
   0  -4  25      211.15      209.80     30.26 o 
   1  -4  25        1.13       21.31     23.64 o 
   2  -4  25       15.77        8.93     18.43 o 
   3  -4  25      193.31      174.67     22.01 o 
   4  -4  25       31.78       17.22     21.27 o 
   5  -4  25        0.89       -3.73     21.85 o 
  -5  -3  25       18.13       29.11     50.42 o 
  -2  -3  25        7.94       -0.30     22.20 o 
  -1  -3  25       73.40       64.75     19.24 o 
   0  -3  25       10.04       15.39     16.93 o 
   1  -3  25       38.08       49.78     18.93 o 
   2  -3  25        4.52       13.65     23.14 o 
   3  -3  25        0.80       -6.30     23.76 o 
   4  -3  25        6.53        4.98     22.54 o 
   5  -3  25       92.12       76.17     20.58 o 
  -6  -2  25       34.68       10.55     48.36 o 
  -5  -2  25       13.09       28.58     47.18 o 
  -4  -2  25      179.53      220.47     36.66 o 
  -3  -2  25      238.83      222.31     23.83 o 
  -2  -2  25      272.53      258.87     21.23 o 
  -1  -2  25       12.87      -11.13     18.61 o 
   0  -2  25      607.07      708.11     31.85 o 
   1  -2  25      580.81      610.55     23.87 o 
   2  -2  25        7.14       -7.59     25.33 o 
   3  -2  25        1.48        3.94     18.74 o 
   4  -2  25       20.70       10.01     18.92 o 
   5  -2  25       24.17       10.33     21.19 o 
  -6  -1  25       31.57       14.34     49.61 o 
  -5  -1  25        0.07        0.66     28.64 o 
  -4  -1  25       28.83       29.15     18.99 o 
  -3  -1  25      626.22      669.29     31.32 o 
  -2  -1  25       58.30       51.72     18.98 o 
  -1  -1  25      410.58      436.65     23.98 o 
   0  -1  25       55.60       39.34     19.74 o 
   1  -1  25      728.70      821.25     29.01 o 
   2  -1  25      147.07      153.51     19.88 o 
   3  -1  25      144.44      152.15     20.88 o 
   4  -1  25        1.03       19.75     20.20 o 
   5  -1  25      127.27      108.87     22.49 o 
  -6   0  25        6.75       19.80     24.54 o 
  -5   0  25        3.03       10.29     23.13 o 
  -4   0  25       40.61       41.92     22.41 o 
  -3   0  25      196.22      198.59     25.13 o 
  -2   0  25     1254.00     1320.27     31.74 o 
  -1   0  25        0.11       15.46     19.27 o 
   0   0  25     2518.64     2708.95     42.00 o 
   1   0  25        5.06       50.94     20.93 o 
   2   0  25       25.91       25.77     21.18 o 
   3   0  25       29.27       43.45     19.87 o 
   4   0  25      102.97      119.21     21.74 o 
   5   0  25       19.63        7.48     24.11 o 
  -6   1  25       63.85       72.25     26.09 o 
  -5   1  25       21.39       30.25     20.65 o 
  -4   1  25      234.96      212.80     26.26 o 
  -3   1  25       83.64      110.05     24.91 o 
  -2   1  25      111.38      139.82     25.96 o 
  -1   1  25      498.10      470.71     25.56 o 
   0   1  25      471.96      524.34     26.67 o 
   1   1  25     1377.55     1289.47     53.13 o 
   2   1  25      416.75      393.45     26.38 o 
   3   1  25       61.60       75.41     19.87 o 
   4   1  25        1.88        5.60     23.14 o 
   5   1  25        0.00      -12.52     34.57 o 
  -6   2  25       50.35       37.42     32.03 o 
  -5   2  25       34.48        2.30     25.15 o 
  -4   2  25        1.37       12.40     24.39 o 
  -3   2  25       51.49       32.35     24.39 o 
  -2   2  25      309.74      347.21     29.42 o 
  -1   2  25        7.32        6.07     30.86 o 
   0   2  25      498.46      515.53     27.34 o 
   1   2  25       54.17       28.91     21.52 o 
   2   2  25       47.34       16.33     18.98 o 
   3   2  25       48.68       48.65     20.48 o 
   4   2  25      184.75      222.99     23.81 o 
  -5   3  25       61.69       76.26     26.51 o 
  -4   3  25        0.65       21.73     20.40 o 
  -3   3  25       54.16        4.32     24.14 o 
  -2   3  25        6.20        1.98     25.02 o 
  -1   3  25        4.03        6.12     28.23 o 
   0   3  25        5.32       25.99     30.51 o 
   1   3  25      149.62      133.76     23.74 o 
   2   3  25        0.14        7.22     21.69 o 
   3   3  25        0.15       -0.79     20.34 o 
   4   3  25       26.55       22.86     21.29 o 
  -5   4  25        2.75       12.37     27.92 o 
  -4   4  25       27.59       73.21     22.84 o 
  -3   4  25        0.09       11.26     30.57 o 
  -2   4  25        8.78       -4.21     24.17 o 
  -1   4  25       31.65       34.16     23.52 o 
   0   4  25        3.64       -1.19     26.58 o 
   1   4  25       18.73        0.68     26.39 o 
   2   4  25        9.23       14.12     26.71 o 
   3   4  25       19.34       21.66     28.53 o 
  -4   5  25       10.63       30.99     24.60 o 
  -3   5  25        5.56       29.13     32.45 o 
  -2   5  25        0.97       24.73     25.21 o 
  -1   5  25       31.94       18.08     24.77 o 
   0   5  25       13.13       15.75     25.57 o 
   1   5  25        0.01      -17.95     34.66 o 
  -1  -7  26       48.55       86.16     98.91 o 
   0  -7  26       26.52      138.10    101.40 o 
   1  -7  26      963.41      942.58    171.61 o 
   2  -7  26      179.31      153.97     33.58 o 
  -3  -6  26      194.82      453.31     91.69 o 
  -2  -6  26       12.24      -39.55     84.46 o 
  -1  -6  26        5.61        3.24     85.19 o 
   0  -6  26        3.49       13.34     36.34 o 
   1  -6  26        8.64       30.79     37.69 o 
   2  -6  26      184.34      198.72     32.71 o 
   3  -6  26       11.44       22.78     21.19 o 
  -4  -5  26       22.00       24.56     40.65 o 
  -3  -5  26      135.96      218.25     74.99 o 
  -2  -5  26        0.70       48.31     71.95 o 
  -1  -5  26      121.26      159.36     43.60 o 
   0  -5  26        6.08        9.10     35.00 o 
   1  -5  26       52.82       65.13     21.36 o 
   2  -5  26      105.04      131.01     21.46 o 
   3  -5  26      134.51      150.23     22.80 o 
   4  -5  26        1.37       -0.49     24.71 o 
  -5  -4  26       43.48       56.23     49.81 o 
  -4  -4  26       55.11       28.61     49.25 o 
  -3  -4  26      152.81       43.23     73.68 o 
  -2  -4  26      112.24      205.78     74.62 o 
  -1  -4  26       16.66       26.89     31.44 o 
   0  -4  26      212.39      240.09     22.61 o 
   1  -4  26        9.48       26.64     18.10 o 
   2  -4  26      271.48      249.23     23.44 o 
   3  -4  26      143.69      134.59     22.27 o 
   4  -4  26        5.78       17.63     23.02 o 
   5  -4  26       10.53       37.66     26.66 o 
  -5  -3  26        0.68        8.58     49.76 o 
  -4  -3  26       30.43       44.75     37.60 o 
  -3  -3  26      125.92      104.72     67.62 o 
  -2  -3  26       34.66       11.54     22.94 o 
  -1  -3  26        7.41        3.95     19.78 o 
   0  -3  26        1.46       10.48     17.77 o 
   1  -3  26      145.75      135.54     19.79 o 
   2  -3  26        3.15       15.94     19.94 o 
   3  -3  26        5.35        6.19     24.68 o 
   4  -3  26       31.11       30.54     21.67 o 
   5  -3  26      180.10      157.01     22.08 o 
  -5  -2  26       37.53       50.99     48.14 o 
  -4  -2  26      930.09      922.86     48.13 o 
  -3  -2  26        2.09        6.48     21.95 o 
  -2  -2  26       34.73       50.88     18.89 o 
  -1  -2  26       11.16        0.80     19.21 o 
   0  -2  26       92.26      111.90     21.32 o 
   1  -2  26      820.85      889.42     26.98 o 
   2  -2  26      208.30      229.39     21.80 o 
   3  -2  26       15.76       15.36     20.02 o 
   4  -2  26       73.76       70.91     19.84 o 
   5  -2  26       70.24       52.47     21.73 o 
  -6  -1  26       85.58       66.05     53.12 o 
  -5  -1  26        3.59        7.75     28.15 o 
  -4  -1  26      390.62      363.87     27.08 o 
  -3  -1  26     1508.10     1631.61     34.54 o 
  -2  -1  26        5.43       11.96     18.61 o 
  -1  -1  26       10.03       -0.87     19.42 o 
   0  -1  26       49.55       37.82     20.78 o 
   1  -1  26      799.20      946.98     30.97 o 
   2  -1  26       13.05       32.51     19.17 o 
   3  -1  26       95.04       85.34     20.83 o 
   4  -1  26       15.08       16.04     19.20 o 
   5  -1  26        2.89       10.30     21.97 o 
  -6   0  26        0.31        1.66     25.63 o 
  -5   0  26        1.20       12.61     30.96 o 
  -4   0  26        2.67        8.66     22.58 o 
  -3   0  26       68.93      123.18     24.47 o 
  -2   0  26        1.02       16.70     19.46 o 
  -1   0  26        0.50       -2.29     19.74 o 
   0   0  26       87.83      154.32     22.23 o 
   1   0  26        1.40        1.45     20.50 o 
   2   0  26       16.65       14.19     21.34 o 
   3   0  26       51.69       69.66     20.59 o 
   4   0  26       24.34       26.12     21.57 o 
   5   0  26       13.34        3.63     35.01 o 
  -6   1  26       43.97       58.61     26.50 o 
  -5   1  26        6.14       -8.21     24.54 o 
  -4   1  26        9.23       16.71     24.19 o 
  -3   1  26        0.02       22.23     24.39 o 
  -2   1  26       41.50       41.59     24.20 o 
  -1   1  26      151.55      167.09     22.16 o 
   0   1  26      124.34      158.84     23.10 o 
   1   1  26       25.58       54.33     21.71 o 
   2   1  26       74.42       52.70     22.61 o 
   3   1  26       19.51       30.83     20.46 o 
   4   1  26        0.07       -7.77     23.56 o 
  -5   2  26        8.32       23.21     26.28 o 
  -4   2  26       86.66       93.89     26.42 o 
  -3   2  26       16.19       22.55     25.72 o 
  -2   2  26      119.78      108.04     26.95 o 
  -1   2  26       13.40        6.53     24.44 o 
   0   2  26      264.51      293.95     25.32 o 
   1   2  26       85.88       67.89     22.61 o 
   2   2  26       22.67       20.04     19.92 o 
   3   2  26        1.51       17.75     22.88 o 
   4   2  26        8.40        1.63     21.33 o 
  -5   3  26       31.64       75.96     28.08 o 
  -4   3  26       58.26       75.95     27.44 o 
  -3   3  26       22.96       -8.22     26.47 o 
  -2   3  26       22.96       11.03     26.15 o 
  -1   3  26      191.14      204.03     29.49 o 
   0   3  26        2.56       -6.33     25.94 o 
   1   3  26       75.90      114.18     23.52 o 
   2   3  26       46.93       64.79     20.93 o 
   3   3  26       14.10       11.14     21.23 o 
  -4   4  26       10.55        7.40     23.00 o 
  -3   4  26        0.15       24.14     25.55 o 
  -2   4  26       19.28       28.98     26.42 o 
  -1   4  26       15.99        8.98     26.63 o 
   0   4  26        3.43       15.92     34.30 o 
   1   4  26        0.23       -1.68     27.42 o 
   2   4  26      110.87      132.45     30.88 o 
  -3   5  26        1.42        2.76     46.29 o 
  -2   5  26        0.02       -2.30     26.57 o 
  -1   5  26        1.96        8.45     25.10 o 
   0   5  26       20.19       60.41     36.28 o 
   1   5  26       29.06       42.06     30.15 o 
   0  -7  27       14.95       65.76     95.19 o 
   1  -7  27      498.14      540.89     53.53 o 
  -2  -6  27        3.94       89.75     82.76 o 
  -1  -6  27        0.03      -16.52     82.22 o 
   0  -6  27        0.17       -9.42     37.81 o 
   1  -6  27       69.41       91.17     41.19 o 
   2  -6  27      566.28      635.41     78.35 o 
   3  -6  27        0.98        4.00     22.04 o 
  -3  -5  27       66.37      132.32     75.96 o 
  -2  -5  27        0.44        1.66     73.11 o 
  -1  -5  27       42.89       19.53     77.17 o 
   0  -5  27        1.16       51.78     73.63 o 
   1  -5  27       27.31       51.62     21.91 o 
   2  -5  27      103.07      123.44     21.63 o 
   3  -5  27      266.15      303.77     25.26 o 
   4  -5  27       17.88       21.56     22.91 o 
  -3  -4  27       15.41      -37.16     73.91 o 
  -2  -4  27      194.67      253.51     78.12 o 
  -1  -4  27        4.76       -7.86     32.28 o 
   0  -4  27      165.76      170.03     22.79 o 
   1  -4  27      152.96      178.93     20.55 o 
   2  -4  27       71.06       70.93     20.82 o 
   3  -4  27       58.21       61.11     22.80 o 
   4  -4  27        1.78        2.24     30.83 o 
  -5  -3  27       32.28       59.57     50.16 o 
  -4  -3  27      243.02      253.99     64.92 o 
  -2  -3  27       12.45       -1.19     23.99 o 
  -1  -3  27       34.95       21.28     19.85 o 
   0  -3  27        9.48       12.11     18.74 o 
   1  -3  27        0.00        3.43     19.81 o 
   2  -3  27      113.34      105.21     20.98 o 
   3  -3  27        0.02       13.75     21.28 o 
   4  -3  27       12.48        8.01     21.48 o 
  -5  -2  27       25.37       25.75     47.66 o 
  -4  -2  27      734.15      711.40     66.69 o 
  -3  -2  27      144.77      167.27     24.70 o 
  -2  -2  27     1256.80     1247.26     32.13 o 
  -1  -2  27       22.63       14.83     19.74 o 
   0  -2  27      618.48      681.42     28.26 o 
   1  -2  27       57.40       65.69     19.64 o 
   2  -2  27       15.54       51.83     20.14 o 
   3  -2  27        7.89       24.18     20.78 o 
   4  -2  27       14.94       40.21     19.97 o 
   5  -2  27      463.88      473.80     34.20 o 
  -5  -1  27      137.68      113.11     49.66 o 
  -4  -1  27      274.87      290.13     26.39 o 
  -3  -1  27        1.30       43.68     19.32 o 
  -2  -1  27       29.99       32.52     19.66 o 
  -1  -1  27        5.31       30.21     23.64 o 
   0  -1  27        4.08       -5.52     20.49 o 
   1  -1  27     1697.06     1928.50     39.47 o 
   2  -1  27        7.47       12.76     21.37 o 
   3  -1  27       12.84       39.49     22.84 o 
   4  -1  27        6.57        9.66     19.61 o 
  -5   0  27       34.84       52.17     30.26 o 
  -4   0  27      102.27       95.08     24.35 o 
  -3   0  27      113.80      139.27     26.09 o 
  -2   0  27      275.99      268.39     23.26 o 
  -1   0  27       22.54       36.28     20.17 o 
   0   0  27        1.45       29.27     20.86 o 
   1   0  27       26.98       46.96     22.28 o 
   2   0  27       31.19       40.82     22.04 o 
   3   0  27       29.53       48.75     20.54 o 
   4   0  27        5.83       11.83     24.40 o 
  -5   1  27        7.80       23.35     26.28 o 
  -4   1  27       12.87       46.61     24.97 o 
  -3   1  27      101.17       77.66     25.28 o 
  -2   1  27       99.59       77.61     25.50 o 
  -1   1  27        2.21       -0.89     21.24 o 
   0   1  27       36.18       35.56     21.50 o 
   1   1  27       16.34       30.37     22.05 o 
   2   1  27       79.05       48.08     22.81 o 
   3   1  27        0.96       10.37     20.77 o 
   4   1  27       23.79       30.58     22.30 o 
  -5   2  27        8.90       27.70     32.48 o 
  -4   2  27       25.75       29.22     26.10 o 
  -3   2  27        1.57        8.11     25.63 o 
  -2   2  27       51.83       40.10     26.23 o 
  -1   2  27        1.20       16.98     26.05 o 
   0   2  27       19.55       11.77     22.19 o 
   1   2  27        4.36        7.30     22.29 o 
   2   2  27      103.43      106.51     21.93 o 
   3   2  27        5.43       -8.37     23.91 o 
  -4   3  27       11.02       45.79     26.71 o 
  -3   3  27       25.09        2.08     26.25 o 
  -2   3  27       73.25       86.75     28.12 o 
  -1   3  27       31.02       16.34     30.38 o 
   0   3  27        5.08       -5.29     27.35 o 
   1   3  27       11.74       41.41     44.70 o 
   2   3  27        2.43        4.27     22.72 o 
   3   3  27      177.73      209.95     24.52 o 
  -4   4  27        0.56       25.98     36.12 o 
  -3   4  27       21.05       23.32     28.53 o 
  -2   4  27       24.76       34.36     27.57 o 
  -1   4  27       17.99       15.67     28.16 o 
   0   4  27       50.45       98.86     29.52 o 
   1   4  27        1.64        5.16     27.70 o 
   2   4  27      153.76      179.61     33.02 o 
  -1   5  27        5.42       30.73     29.32 o 
  -2  -6  28        0.60       23.71     83.12 o 
  -1  -6  28        5.17      -37.76     87.12 o 
   0  -6  28        6.37        7.32     37.15 o 
   1  -6  28      127.02      155.43     42.28 o 
   2  -6  28      602.58      666.57     73.16 o 
  -3  -5  28        5.54       18.08     74.25 o 
  -2  -5  28        1.62       42.25     72.08 o 
  -1  -5  28       78.49      237.02     80.04 o 
   0  -5  28        0.00       57.67     34.70 o 
   1  -5  28       85.34      145.43     40.58 o 
   2  -5  28       83.03      109.86     21.77 o 
   3  -5  28        2.95       27.73     29.26 o 
  -4  -4  28       10.62       74.52     71.84 o 
  -3  -4  28       19.52       -2.99     75.66 o 
  -2  -4  28       67.61       32.17     78.55 o 
  -1  -4  28        0.05       -8.11     34.33 o 
   0  -4  28      197.91      202.64     23.88 o 
   1  -4  28        2.61       21.68     20.02 o 
   2  -4  28       76.60       89.12     21.92 o 
   3  -4  28       71.25       79.29     22.61 o 
   4  -4  28        0.91       37.01     26.20 o 
  -4  -3  28      973.64     1049.02     81.02 o 
  -3  -3  28      190.96      154.44     66.61 o 
  -2  -3  28       68.11      103.53     63.58 o 
  -1  -3  28       39.58       55.93     21.01 o 
   0  -3  28        8.05       18.23     18.49 o 
   1  -3  28      173.17      171.02     21.59 o 
   2  -3  28      508.47      534.29     26.46 o 
   3  -3  28       82.09       65.25     22.12 o 
   4  -3  28       50.85       79.58     23.17 o 
  -5  -2  28        8.91       -4.49     47.85 o 
  -4  -2  28       86.90      123.04     54.71 o 
  -3  -2  28      179.35      218.78     26.62 o 
  -2  -2  28      400.48      452.12     25.42 o 
  -1  -2  28        8.46        1.53     24.34 o 
   0  -2  28     1005.33     1068.89     32.79 o 
   1  -2  28      643.14      725.02     32.71 o 
   2  -2  28     1217.95     1323.27     40.81 o 
   3  -2  28      293.14      327.97     24.58 o 
   4  -2  28      156.17      163.51     22.42 o 
  -4  -1  28       34.58       33.81     24.00 o 
  -3  -1  28      767.32      786.29     33.81 o 
  -2  -1  28        0.27        5.91     19.85 o 
  -1  -1  28       68.15       60.72     21.20 o 
   0  -1  28        1.44       10.06     21.77 o 
   1  -1  28        8.35       64.18     22.85 o 
   2  -1  28        0.40       -5.42     22.75 o 
   3  -1  28        0.00       20.62     20.94 o 
   4  -1  28      156.22      171.49     21.90 o 
  -5   0  28       86.15       83.23     30.76 o 
  -4   0  28       19.49       38.16     24.21 o 
  -3   0  28        0.11       19.12     26.11 o 
  -2   0  28      139.35      174.68     22.29 o 
  -1   0  28       14.80       31.34     20.90 o 
   0   0  28      581.77      644.01     28.84 o 
   1   0  28       78.32       70.87     22.82 o 
   2   0  28        0.85        8.78     22.78 o 
   3   0  28        9.78       31.86     21.06 o 
   4   0  28       21.66       32.21     22.65 o 
  -5   1  28        0.70       -1.28     26.46 o 
  -4   1  28      255.79      291.75     34.24 o 
  -3   1  28       38.15       23.79     25.46 o 
  -2   1  28       46.69       79.32     26.52 o 
  -1   1  28       45.98       59.89     22.43 o 
   0   1  28       24.67       31.80     22.47 o 
   1   1  28        5.02       14.61     22.62 o 
   2   1  28        1.92        2.16     23.74 o 
   3   1  28       10.29       21.68     21.72 o 
   4   1  28        1.66       14.25     26.07 o 
  -3   2  28        0.16       -1.30     27.25 o 
  -2   2  28        0.82        8.49     26.17 o 
  -1   2  28        3.58        8.88     26.89 o 
   0   2  28        1.65        0.77     25.96 o 
   1   2  28        6.84       -7.65     23.30 o 
   2   2  28        2.53       26.74     23.80 o 
   3   2  28        7.14       -2.23     24.71 o 
  -4   3  28      109.05      133.99     29.81 o 
  -3   3  28       38.13       31.57     27.20 o 
  -2   3  28       18.60       22.08     27.88 o 
  -1   3  28        0.52       -6.33     26.96 o 
   0   3  28      113.82      126.43     30.22 o 
   1   3  28       59.77       49.50     29.04 o 
   2   3  28       44.95       77.44     26.31 o 
  -3   4  28        7.46       16.34     28.47 o 
  -2   4  28       20.34        8.24     28.67 o 
  -1   4  28        0.23       -0.66     36.26 o 
   0   4  28       45.82       44.65     29.77 o 
   1   4  28       80.44      114.28     30.55 o 
  -1  -6  29        0.77      -20.65     84.76 o 
   0  -6  29       29.16       78.57     40.50 o 
   1  -6  29        8.36       41.07     44.74 o 
  -2  -5  29       38.72      194.15     84.59 o 
  -1  -5  29       41.82       68.30     75.34 o 
   0  -5  29        0.13        7.91     37.16 o 
   1  -5  29       41.36      116.36     39.73 o 
   2  -5  29        0.13       14.67     21.57 o 
   3  -5  29        4.23       28.21     23.19 o 
  -3  -4  29       32.91      -10.45     76.95 o 
  -1  -4  29        0.35       18.64     36.45 o 
   0  -4  29       10.38       18.79     27.17 o 
   1  -4  29       13.09       13.02     20.50 o 
   2  -4  29      605.01      714.84     29.30 o 
   3  -4  29        5.96       40.68     27.44 o 
  -4  -3  29      106.77      162.78     62.95 o 
  -3  -3  29      149.73      240.30     66.45 o 
  -2  -3  29       36.73       29.91     64.22 o 
  -1  -3  29      626.83      589.68     28.19 o 
   0  -3  29       31.68       25.54     22.04 o 
   1  -3  29      278.25      323.65     23.83 o 
   2  -3  29        0.29       33.11     22.61 o 
   3  -3  29        4.94       24.88     25.30 o 
   4  -3  29       55.33       43.96     23.37 o 
  -4  -2  29      396.58      406.53     65.37 o 
  -3  -2  29      145.96      145.57     33.85 o 
  -2  -2  29        1.17       21.60     20.36 o 
  -1  -2  29       31.89       54.45     21.74 o 
   0  -2  29        7.23       37.96     21.93 o 
   1  -2  29      272.56      310.50     26.60 o 
   2  -2  29      169.35      224.75     23.81 o 
   3  -2  29       75.57       99.54     22.86 o 
   4  -2  29      125.15      141.48     22.30 o 
  -4  -1  29       40.44       84.10     25.31 o 
  -3  -1  29      313.48      294.59     28.71 o 
  -2  -1  29       87.10       86.66     21.98 o 
  -1  -1  29      198.66      209.51     23.86 o 
   0  -1  29       12.93       25.45     21.86 o 
   1  -1  29      355.37      382.60     27.77 o 
   2  -1  29        0.13       -0.44     26.95 o 
   3  -1  29       80.91      105.75     24.77 o 
   4  -1  29       94.32      119.97     21.97 o 
  -5   0  29        8.04       16.72     29.85 o 
  -4   0  29       43.86       70.35     26.03 o 
  -3   0  29      140.61      114.86     26.81 o 
  -2   0  29       86.24      103.51     22.46 o 
  -1   0  29        0.03       18.33     21.57 o 
   0   0  29       14.13       28.46     22.16 o 
   1   0  29      144.98      170.83     24.87 o 
   2   0  29        9.32       23.83     23.67 o 
   3   0  29       17.91       36.93     21.99 o 
  -4   1  29      132.62      178.56     29.52 o 
  -3   1  29       33.46       28.42     26.12 o 
  -2   1  29       18.96       11.04     26.14 o 
  -1   1  29      340.96      359.66     27.24 o 
   0   1  29      172.44      222.55     25.64 o 
   1   1  29       10.07        6.01     23.94 o 
   2   1  29       53.18       48.99     24.66 o 
   3   1  29       16.54       26.21     22.77 o 
  -4   2  29        3.27       -9.91     27.70 o 
  -3   2  29       15.38       19.79     27.74 o 
  -2   2  29       71.29       68.95     27.85 o 
  -1   2  29        4.99       17.31     27.87 o 
   0   2  29        3.19        4.78     23.42 o 
   1   2  29       48.44       53.49     23.82 o 
   2   2  29        0.24       31.04     23.48 o 
  -3   3  29        6.63       22.04     28.00 o 
  -2   3  29       14.51       15.66     28.91 o 
  -1   3  29        0.01        3.00     29.51 o 
   0   3  29       12.40       20.62     27.95 o 
   1   3  29       31.08       65.34     29.75 o 
  -2   4  29        6.59       36.16     30.03 o 
  -1   4  29        2.08        8.27     29.78 o 
  -2  -5  30       54.34       97.64     85.22 o 
  -1  -5  30      362.41      473.36     90.22 o 
   0  -5  30        7.99       25.80     36.94 o 
   1  -5  30       44.94       38.37     40.08 o 
   2  -5  30       21.96       24.92     23.31 o 
  -3  -4  30       19.47       11.24     73.65 o 
  -1  -4  30        3.25       28.00     40.02 o 
   0  -4  30       36.30       49.70     28.78 o 
   1  -4  30      278.03      275.87     24.25 o 
   2  -4  30      691.88      842.97     30.88 o 
   3  -4  30       51.93       74.90     23.70 o 
  -3  -3  30      509.45      548.46     72.42 o 
  -2  -3  30      340.51      337.00     75.14 o 
  -1  -3  30        3.21       20.90     21.15 o 
   0  -3  30      159.44      176.63     24.65 o 
   1  -3  30      387.69      439.42     28.34 o 
   2  -3  30      980.08     1237.22     33.86 o 
   3  -3  30        0.83       21.61     22.30 o 
  -4  -2  30       11.59       59.75     55.74 o 
  -3  -2  30        3.86       -1.97     32.90 o 
  -2  -2  30      150.72      142.86     22.62 o 
  -1  -2  30       49.45       45.55     22.10 o 
   0  -2  30      357.47      376.23     32.58 o 
   1  -2  30       78.54       88.22     24.64 o 
   2  -2  30       24.88       38.90     24.84 o 
   3  -2  30       74.61       84.01     22.79 o 
  -4  -1  30       32.37       38.05     27.31 o 
  -3  -1  30      185.00      139.66     27.33 o 
  -2  -1  30        6.79       18.46     21.66 o 
  -1  -1  30      318.01      355.43     26.61 o 
   0  -1  30       83.35       87.79     23.24 o 
   1  -1  30       39.38       27.18     23.35 o 
   2  -1  30      106.64      130.65     25.85 o 
   3  -1  30        4.84       26.93     24.76 o 
  -4   0  30        1.14        9.52     25.46 o 
  -3   0  30       24.70       28.56     26.09 o 
  -2   0  30        4.85       34.91     22.10 o 
  -1   0  30        6.23       11.99     22.37 o 
   0   0  30      125.87      162.55     25.03 o 
   1   0  30       56.02       77.75     26.08 o 
   2   0  30       26.58       47.92     24.82 o 
   3   0  30        9.06        9.55     22.57 o 
  -4   1  30       16.22       28.73     26.89 o 
  -3   1  30       23.78       43.01     27.56 o 
  -2   1  30        1.80       30.91     27.62 o 
  -1   1  30       57.75       81.12     24.52 o 
   0   1  30        0.13       -1.86     26.91 o 
   1   1  30      113.76      120.00     25.70 o 
   2   1  30      104.49      160.02     27.64 o 
  -3   2  30        1.04       30.99     28.69 o 
  -2   2  30        0.87       14.95     35.87 o 
  -1   2  30        2.30       23.32     27.30 o 
   0   2  30       11.18        0.61     24.49 o 
   1   2  30        3.60        1.49     24.91 o 
   2   2  30       47.44       55.01     22.79 o 
  -2   3  30        5.49       26.43     33.55 o 
  -1   3  30       56.74       85.49     29.70 o 
   0   3  30       14.51        2.88     29.52 o 
   1   3  30       23.39       31.31     30.61 o 
  -1  -5  31       38.00       97.04     84.70 o 
   0  -5  31        0.22       -2.51     40.53 o 
   1  -5  31      252.85      258.78     47.11 o 
  -2  -4  31       43.67      114.79     78.49 o 
  -1  -4  31        0.09      -26.27     78.67 o 
   0  -4  31        0.28       10.49     30.78 o 
   1  -4  31      109.02      101.98     26.58 o 
   2  -4  31       87.88      106.72     23.92 o 
  -3  -3  31      113.41      128.63     66.99 o 
  -2  -3  31       16.73       31.98     65.30 o 
  -1  -3  31      309.59      333.45     26.68 o 
   0  -3  31      218.64      242.59     26.63 o 
   1  -3  31      544.48      647.75     27.98 o 
   2  -3  31        0.45       44.95     22.28 o 
  -3  -2  31       11.49       36.56     55.68 o 
  -2  -2  31        0.95       14.10     21.88 o 
  -1  -2  31        3.63       13.95     21.97 o 
   0  -2  31       14.18        8.12     23.57 o 
   1  -2  31       33.86       21.25     23.99 o 
   2  -2  31        4.31       26.32     24.78 o 
   3  -2  31       33.72       71.81     23.08 o 
  -4  -1  31       39.40       78.17     34.19 o 
  -3  -1  31       19.33       16.93     25.91 o 
  -2  -1  31        5.84        9.32     21.92 o 
  -1  -1  31        7.65       14.37     22.21 o 
   0  -1  31       16.55       32.53     23.57 o 
   1  -1  31      115.64      108.06     25.12 o 
   2  -1  31       29.92       56.70     24.75 o 
   3  -1  31        6.33       24.31     25.62 o 
  -4   0  31       17.37       47.44     27.39 o 
  -3   0  31       35.39       38.71     27.36 o 
  -2   0  31        0.00        6.74     26.33 o 
  -1   0  31        1.84       33.57     23.17 o 
   0   0  31        9.44        6.87     23.94 o 
   1   0  31        2.97       17.17     24.25 o 
   2   0  31      108.45      167.81     27.22 o 
  -3   1  31       81.32       87.34     29.02 o 
  -2   1  31        4.10       28.36     27.85 o 
  -1   1  31       21.89       35.97     24.18 o 
   0   1  31       27.75       35.70     23.72 o 
   1   1  31       77.25      103.75     26.36 o 
   2   1  31       89.72      100.30     27.83 o 
  -3   2  31        3.09       -9.05     33.90 o 
  -2   2  31      196.05      257.12     33.25 o 
  -1   2  31        9.89       13.88     29.37 o 
   0   2  31       13.75       65.19     32.42 o 
   1   2  31       37.47       30.74     25.66 o 
  -1  -4  32       20.02       55.99     37.89 o 
   0  -4  32       19.85       37.46     39.23 o 
   1  -4  32       49.24       57.83     25.98 o 
  -2  -3  32      152.51      222.56     68.10 o 
  -1  -3  32      151.71      152.99     24.84 o 
   0  -3  32      205.81      236.98     27.48 o 
   1  -3  32       15.87       29.62     28.30 o 
   2  -3  32       14.45        6.97     22.90 o 
  -2  -2  32        6.85       20.83     22.23 o 
  -1  -2  32        1.45       12.70     21.97 o 
   0  -2  32       10.54       34.81     23.97 o 
   1  -2  32       11.34        2.87     24.68 o 
   2  -2  32       10.89       10.86     25.73 o 
  -3  -1  32        4.13       41.02     26.20 o 
  -2  -1  32       26.96       54.31     23.59 o 
  -1  -1  32        7.70       14.21     23.19 o 
   0  -1  32       87.11      126.79     25.75 o 
   1  -1  32        5.73       -1.47     28.85 o 
   2  -1  32       35.06       59.90     25.82 o 
  -3   0  32       13.02       12.49     27.85 o 
  -2   0  32       31.99       84.67     24.23 o 
  -1   0  32        6.50       16.42     27.37 o 
   0   0  32        7.08        9.52     24.09 o 
   1   0  32       31.02       39.72     25.09 o 
   2   0  32        0.43       29.42     31.25 o 
  -2   1  32        0.29      -13.22     36.18 o 
  -1   1  32        7.58       -6.67     28.66 o 
   0   1  32        1.96       31.01     29.11 o 
   1   1  32       18.77       60.70     26.44 o 
  -1   2  32        3.54       10.05     30.42 o 
  -1  -3  33      285.21      321.69     32.85 o 
   0  -3  33       11.68        8.33     24.32 o 
  -2  -2  33       21.62        0.16     28.06 o 
  -1  -2  33        2.45       37.75     23.72 o 
   0  -2  33       68.01       92.38     25.18 o 
   1  -2  33       36.30       29.38     25.60 o 
  -2  -1  33        8.21       12.07     27.47 o 
  -1  -1  33        0.05       25.31     23.56 o 
   0  -1  33       28.13       47.12     24.63 o 
   1  -1  33       10.44       29.12     25.20 o 
  -2   0  33       26.93       69.48     24.66 o 
  -1   0  33        0.28       -8.90     24.63 o 
   0   0  33       67.41      135.39     27.18 o 
   1   0  33       60.35      105.97     37.50 o 
                                                 
